# Supplementary material for: Evaluating the Information Content of Shallow Shotgun Metagenomics
Source: mSystems. 2018 Nov 13;3(6):e00069-18. doi: 10.1128/mSystems.00069-18 (PMC6234283; doi:10.1128/mSystems.00069-18)
Supplement: TABLE S1 [file sys005182277st1.txt]

	Unnamed: 0	ftp	group	file_size_gb	passed_qc
SRS011271	291	ftp://public-ftp.ihmpdcc.org/HMASM/WGS/stool/SRS011271.tar.bz2	stool	8.503371483646331	True
SRS011405	293	ftp://public-ftp.ihmpdcc.org/HMASM/WGS/stool/SRS011405.tar.bz2	stool	8.203612831421196	True
SRS011452	294	ftp://public-ftp.ihmpdcc.org/HMASM/WGS/stool/SRS011452.tar.bz2	stool	2.272722033783793	True
SRS011529	295	ftp://public-ftp.ihmpdcc.org/HMASM/WGS/stool/SRS011529.tar.bz2	stool	8.437699690461159	True
SRS011584	219	ftp://public-ftp.ihmpdcc.org/HMASM/WGS/posterior_fornix/SRS011584.tar.bz2	posterior_fornix	0.026469700038433075	True
SRS011586	296	ftp://public-ftp.ihmpdcc.org/HMASM/WGS/stool/SRS011586.tar.bz2	stool	8.166743703186514	True
SRS013234	564	ftp://public-ftp.ihmpdcc.org/HMASM/WGS/tongue_dorsum/SRS013234.tar.bz2	tongue_dorsum	5.0190298380330205	True
SRS013252	441	ftp://public-ftp.ihmpdcc.org/HMASM/WGS/supragingival_plaque/SRS013252.tar.bz2	supragingival_plaque	6.609710358083247	True
SRS013258	200	ftp://public-ftp.ihmpdcc.org/HMASM/WGS/left_retroauricular_crease/SRS013258.tar.bz2	left_retroauricular_crease	1.4439661726355553	True
SRS013502	565	ftp://public-ftp.ihmpdcc.org/HMASM/WGS/tongue_dorsum/SRS013502.tar.bz2	tongue_dorsum	2.5044362051412463	True
SRS013506	99	ftp://public-ftp.ihmpdcc.org/HMASM/WGS/buccal_mucosa/SRS013506.tar.bz2	buccal_mucosa	1.3645348139107227	True
SRS013687	303	ftp://public-ftp.ihmpdcc.org/HMASM/WGS/stool/SRS013687.tar.bz2	stool	7.696114010177553	True
SRS013705	566	ftp://public-ftp.ihmpdcc.org/HMASM/WGS/tongue_dorsum/SRS013705.tar.bz2	tongue_dorsum	6.786474755965173	True
SRS013711	100	ftp://public-ftp.ihmpdcc.org/HMASM/WGS/buccal_mucosa/SRS013711.tar.bz2	buccal_mucosa	0.7000139681622386	True
SRS013723	443	ftp://public-ftp.ihmpdcc.org/HMASM/WGS/supragingival_plaque/SRS013723.tar.bz2	supragingival_plaque	6.0386117063462725	True
SRS013825	101	ftp://public-ftp.ihmpdcc.org/HMASM/WGS/buccal_mucosa/SRS013825.tar.bz2	buccal_mucosa	0.5247413739562035	True
SRS014235	306	ftp://public-ftp.ihmpdcc.org/HMASM/WGS/stool/SRS014235.tar.bz2	stool	6.223832433111966	True
SRS014271	570	ftp://public-ftp.ihmpdcc.org/HMASM/WGS/tongue_dorsum/SRS014271.tar.bz2	tongue_dorsum	5.592798098921776	True
SRS014287	307	ftp://public-ftp.ihmpdcc.org/HMASM/WGS/stool/SRS014287.tar.bz2	stool	4.8490002481266865	True
SRS014613	310	ftp://public-ftp.ihmpdcc.org/HMASM/WGS/stool/SRS014613.tar.bz2	stool	6.905679242685437	True
SRS014629	223	ftp://public-ftp.ihmpdcc.org/HMASM/WGS/posterior_fornix/SRS014629.tar.bz2	posterior_fornix	0.07267596293240786	True
SRS014923	312	ftp://public-ftp.ihmpdcc.org/HMASM/WGS/stool/SRS014923.tar.bz2	stool	6.764575559645891	True
SRS015133	315	ftp://public-ftp.ihmpdcc.org/HMASM/WGS/stool/SRS015133.tar.bz2	stool	6.606171989813447	True
SRS015190	316	ftp://public-ftp.ihmpdcc.org/HMASM/WGS/stool/SRS015190.tar.bz2	stool	8.469956504181027	True
SRS015395	579	ftp://public-ftp.ihmpdcc.org/HMASM/WGS/tongue_dorsum/SRS015395.tar.bz2	tongue_dorsum	4.547888175584376	True
SRS015425	228	ftp://public-ftp.ihmpdcc.org/HMASM/WGS/posterior_fornix/SRS015425.tar.bz2	posterior_fornix	0.35973155219107866	True
SRS015450	16	ftp://public-ftp.ihmpdcc.org/HMASM/WGS/anterior_nares/SRS015450.tar.bz2	anterior_nares	0.01849777065217495	True
SRS015470	457	ftp://public-ftp.ihmpdcc.org/HMASM/WGS/supragingival_plaque/SRS015470.tar.bz2	supragingival_plaque	4.487155933864416	True
SRS015574	458	ftp://public-ftp.ihmpdcc.org/HMASM/WGS/supragingival_plaque/SRS015574.tar.bz2	supragingival_plaque	3.6792085543274884	True
SRS015578	320	ftp://public-ftp.ihmpdcc.org/HMASM/WGS/stool/SRS015578.tar.bz2	stool	7.404715743847191	True
SRS015663	321	ftp://public-ftp.ihmpdcc.org/HMASM/WGS/stool/SRS015663.tar.bz2	stool	6.838841169141233	True
SRS015762	583	ftp://public-ftp.ihmpdcc.org/HMASM/WGS/tongue_dorsum/SRS015762.tar.bz2	tongue_dorsum	6.584078349173068	True
SRS015782	322	ftp://public-ftp.ihmpdcc.org/HMASM/WGS/stool/SRS015782.tar.bz2	stool	6.5000567082315674	True
SRS015854	324	ftp://public-ftp.ihmpdcc.org/HMASM/WGS/stool/SRS015854.tar.bz2	stool	6.444899461232126	True
SRS015921	119	ftp://public-ftp.ihmpdcc.org/HMASM/WGS/buccal_mucosa/SRS015921.tar.bz2	buccal_mucosa	0.4712671423330903	True
SRS015960	325	ftp://public-ftp.ihmpdcc.org/HMASM/WGS/stool/SRS015960.tar.bz2	stool	6.019324305467308	True
SRS016002	587	ftp://public-ftp.ihmpdcc.org/HMASM/WGS/tongue_dorsum/SRS016002.tar.bz2	tongue_dorsum	6.133410952985287	True
SRS016018	326	ftp://public-ftp.ihmpdcc.org/HMASM/WGS/stool/SRS016018.tar.bz2	stool	5.0209750793874255	True
SRS016056	327	ftp://public-ftp.ihmpdcc.org/HMASM/WGS/stool/SRS016056.tar.bz2	stool	5.384010037407278	True
SRS016095	328	ftp://public-ftp.ihmpdcc.org/HMASM/WGS/stool/SRS016095.tar.bz2	stool	7.204959355294704	True
SRS016111	229	ftp://public-ftp.ihmpdcc.org/HMASM/WGS/posterior_fornix/SRS016111.tar.bz2	posterior_fornix	0.03853146359324455	True
SRS016203	329	ftp://public-ftp.ihmpdcc.org/HMASM/WGS/stool/SRS016203.tar.bz2	stool	1.6753199826925993	True
SRS016225	590	ftp://public-ftp.ihmpdcc.org/HMASM/WGS/tongue_dorsum/SRS016225.tar.bz2	tongue_dorsum	6.756001291796565	True
SRS016267	330	ftp://public-ftp.ihmpdcc.org/HMASM/WGS/stool/SRS016267.tar.bz2	stool	6.579413743689656	True
SRS016319	591	ftp://public-ftp.ihmpdcc.org/HMASM/WGS/tongue_dorsum/SRS016319.tar.bz2	tongue_dorsum	6.106914131902157	True
SRS016331	468	ftp://public-ftp.ihmpdcc.org/HMASM/WGS/supragingival_plaque/SRS016331.tar.bz2	supragingival_plaque	3.7454369552433486	True
SRS016335	331	ftp://public-ftp.ihmpdcc.org/HMASM/WGS/stool/SRS016335.tar.bz2	stool	7.925629945471883	True
SRS016349	124	ftp://public-ftp.ihmpdcc.org/HMASM/WGS/buccal_mucosa/SRS016349.tar.bz2	buccal_mucosa	0.3356352839618921	True
SRS016434	25	ftp://public-ftp.ihmpdcc.org/HMASM/WGS/anterior_nares/SRS016434.tar.bz2	anterior_nares	0.04014922864735127	True
SRS016529	594	ftp://public-ftp.ihmpdcc.org/HMASM/WGS/tongue_dorsum/SRS016529.tar.bz2	tongue_dorsum	5.3700449783355	True
SRS016533	126	ftp://public-ftp.ihmpdcc.org/HMASM/WGS/buccal_mucosa/SRS016533.tar.bz2	buccal_mucosa	0.4541194709017873	True
SRS016553	27	ftp://public-ftp.ihmpdcc.org/HMASM/WGS/anterior_nares/SRS016553.tar.bz2	anterior_nares	0.0442354753613472	True
SRS016559	232	ftp://public-ftp.ihmpdcc.org/HMASM/WGS/posterior_fornix/SRS016559.tar.bz2	posterior_fornix	0.10913074389100076	True
SRS016585	333	ftp://public-ftp.ihmpdcc.org/HMASM/WGS/stool/SRS016585.tar.bz2	stool	7.922694563865662	True
SRS016600	127	ftp://public-ftp.ihmpdcc.org/HMASM/WGS/buccal_mucosa/SRS016600.tar.bz2	buccal_mucosa	0.8088230267167091	True
SRS016753	334	ftp://public-ftp.ihmpdcc.org/HMASM/WGS/stool/SRS016753.tar.bz2	stool	7.383230575360358	True
SRS016944	201	ftp://public-ftp.ihmpdcc.org/HMASM/WGS/left_retroauricular_crease/SRS016944.tar.bz2	left_retroauricular_crease	0.2521852878853679	True
SRS016954	335	ftp://public-ftp.ihmpdcc.org/HMASM/WGS/stool/SRS016954.tar.bz2	stool	7.7739168144762525	True
SRS017044	30	ftp://public-ftp.ihmpdcc.org/HMASM/WGS/anterior_nares/SRS017044.tar.bz2	anterior_nares	0.08493398688733578	True
SRS017080	129	ftp://public-ftp.ihmpdcc.org/HMASM/WGS/buccal_mucosa/SRS017080.tar.bz2	buccal_mucosa	0.6806885143741965	True
SRS017103	337	ftp://public-ftp.ihmpdcc.org/HMASM/WGS/stool/SRS017103.tar.bz2	stool	7.629499181173742	True
SRS017127	130	ftp://public-ftp.ihmpdcc.org/HMASM/WGS/buccal_mucosa/SRS017127.tar.bz2	buccal_mucosa	2.0682229781523347	True
SRS017139	473	ftp://public-ftp.ihmpdcc.org/HMASM/WGS/supragingival_plaque/SRS017139.tar.bz2	supragingival_plaque	6.567840269766747	True
SRS017191	338	ftp://public-ftp.ihmpdcc.org/HMASM/WGS/stool/SRS017191.tar.bz2	stool	6.9079826436936855	True
SRS017209	597	ftp://public-ftp.ihmpdcc.org/HMASM/WGS/tongue_dorsum/SRS017209.tar.bz2	tongue_dorsum	5.657600644044577	True
SRS017215	131	ftp://public-ftp.ihmpdcc.org/HMASM/WGS/buccal_mucosa/SRS017215.tar.bz2	buccal_mucosa	2.9058673782274127	True
SRS017227	474	ftp://public-ftp.ihmpdcc.org/HMASM/WGS/supragingival_plaque/SRS017227.tar.bz2	supragingival_plaque	6.057166721671821	True
SRS017304	475	ftp://public-ftp.ihmpdcc.org/HMASM/WGS/supragingival_plaque/SRS017304.tar.bz2	supragingival_plaque	3.3816141383722425	True
SRS017307	340	ftp://public-ftp.ihmpdcc.org/HMASM/WGS/stool/SRS017307.tar.bz2	stool	8.169760605320334	True
SRS017497	233	ftp://public-ftp.ihmpdcc.org/HMASM/WGS/posterior_fornix/SRS017497.tar.bz2	posterior_fornix	0.6337428819388151	True
SRS017521	342	ftp://public-ftp.ihmpdcc.org/HMASM/WGS/stool/SRS017521.tar.bz2	stool	6.992059432901442	True
SRS017533	599	ftp://public-ftp.ihmpdcc.org/HMASM/WGS/tongue_dorsum/SRS017533.tar.bz2	tongue_dorsum	4.589318591170013	True
SRS017537	133	ftp://public-ftp.ihmpdcc.org/HMASM/WGS/buccal_mucosa/SRS017537.tar.bz2	buccal_mucosa	0.3993357727304101	True
SRS017701	343	ftp://public-ftp.ihmpdcc.org/HMASM/WGS/stool/SRS017701.tar.bz2	stool	6.97495339717716	True
SRS017713	600	ftp://public-ftp.ihmpdcc.org/HMASM/WGS/tongue_dorsum/SRS017713.tar.bz2	tongue_dorsum	4.0262705562636265	True
SRS017821	344	ftp://public-ftp.ihmpdcc.org/HMASM/WGS/stool/SRS017821.tar.bz2	stool	6.690201522782445	True
SRS017849	202	ftp://public-ftp.ihmpdcc.org/HMASM/WGS/left_retroauricular_crease/SRS017849.tar.bz2	left_retroauricular_crease	4.694803316146134	True
SRS017851	269	ftp://public-ftp.ihmpdcc.org/HMASM/WGS/right_retroauricular_crease/SRS017851.tar.bz2	right_retroauricular_crease	3.7428760593757033	True
SRS018133	345	ftp://public-ftp.ihmpdcc.org/HMASM/WGS/stool/SRS018133.tar.bz2	stool	7.797232835553586	True
SRS018145	602	ftp://public-ftp.ihmpdcc.org/HMASM/WGS/tongue_dorsum/SRS018145.tar.bz2	tongue_dorsum	7.3365099458023915	True
SRS018149	136	ftp://public-ftp.ihmpdcc.org/HMASM/WGS/buccal_mucosa/SRS018149.tar.bz2	buccal_mucosa	4.756026942282915	True
SRS018157	480	ftp://public-ftp.ihmpdcc.org/HMASM/WGS/supragingival_plaque/SRS018157.tar.bz2	supragingival_plaque	6.606555001810192	True
SRS018329	137	ftp://public-ftp.ihmpdcc.org/HMASM/WGS/buccal_mucosa/SRS018329.tar.bz2	buccal_mucosa	1.633794472552836	True
SRS018337	481	ftp://public-ftp.ihmpdcc.org/HMASM/WGS/supragingival_plaque/SRS018337.tar.bz2	supragingival_plaque	2.888198838569224	True
SRS018394	482	ftp://public-ftp.ihmpdcc.org/HMASM/WGS/supragingival_plaque/SRS018394.tar.bz2	supragingival_plaque	5.473217173479497	True
SRS018427	347	ftp://public-ftp.ihmpdcc.org/HMASM/WGS/stool/SRS018427.tar.bz2	stool	6.716583465225995	True
SRS018439	605	ftp://public-ftp.ihmpdcc.org/HMASM/WGS/tongue_dorsum/SRS018439.tar.bz2	tongue_dorsum	7.100139517337084	True
SRS018463	38	ftp://public-ftp.ihmpdcc.org/HMASM/WGS/anterior_nares/SRS018463.tar.bz2	anterior_nares	0.03319894801825285	True
SRS018585	39	ftp://public-ftp.ihmpdcc.org/HMASM/WGS/anterior_nares/SRS018585.tar.bz2	anterior_nares	0.016439920291304592	True
SRS018591	606	ftp://public-ftp.ihmpdcc.org/HMASM/WGS/tongue_dorsum/SRS018591.tar.bz2	tongue_dorsum	5.5122989574447265	True
SRS018739	607	ftp://public-ftp.ihmpdcc.org/HMASM/WGS/tongue_dorsum/SRS018739.tar.bz2	tongue_dorsum	5.232781159691513	True
SRS018769	236	ftp://public-ftp.ihmpdcc.org/HMASM/WGS/posterior_fornix/SRS018769.tar.bz2	posterior_fornix	0.06230053491890431	True
SRS018791	608	ftp://public-ftp.ihmpdcc.org/HMASM/WGS/tongue_dorsum/SRS018791.tar.bz2	tongue_dorsum	7.716611101292074	True
SRS018817	350	ftp://public-ftp.ihmpdcc.org/HMASM/WGS/stool/SRS018817.tar.bz2	stool	6.725692197680472	True
SRS019081	274	ftp://public-ftp.ihmpdcc.org/HMASM/WGS/right_retroauricular_crease/SRS019081.tar.bz2	right_retroauricular_crease	0.5379807576537132	True
SRS019087	46	ftp://public-ftp.ihmpdcc.org/HMASM/WGS/anterior_nares/SRS019087.tar.bz2	anterior_nares	0.04804246313869953	True
SRS019267	353	ftp://public-ftp.ihmpdcc.org/HMASM/WGS/stool/SRS019267.tar.bz2	stool	8.004865121096373	True
SRS019582	355	ftp://public-ftp.ihmpdcc.org/HMASM/WGS/stool/SRS019582.tar.bz2	stool	5.215272101573647	True
SRS019685	357	ftp://public-ftp.ihmpdcc.org/HMASM/WGS/stool/SRS019685.tar.bz2	stool	6.7575426287949085	True
SRS019787	358	ftp://public-ftp.ihmpdcc.org/HMASM/WGS/stool/SRS019787.tar.bz2	stool	6.748284064233303	True
SRS019894	618	ftp://public-ftp.ihmpdcc.org/HMASM/WGS/tongue_dorsum/SRS019894.tar.bz2	tongue_dorsum	5.838702796027063	True
SRS019906	494	ftp://public-ftp.ihmpdcc.org/HMASM/WGS/supragingival_plaque/SRS019906.tar.bz2	supragingival_plaque	2.9415586395189166	True
SRS019910	359	ftp://public-ftp.ihmpdcc.org/HMASM/WGS/stool/SRS019910.tar.bz2	stool	4.107596322894096	True
SRS020233	361	ftp://public-ftp.ihmpdcc.org/HMASM/WGS/stool/SRS020233.tar.bz2	stool	8.613724246621134	True
SRS020261	205	ftp://public-ftp.ihmpdcc.org/HMASM/WGS/left_retroauricular_crease/SRS020261.tar.bz2	left_retroauricular_crease	2.4859090307727456	True
SRS020263	276	ftp://public-ftp.ihmpdcc.org/HMASM/WGS/right_retroauricular_crease/SRS020263.tar.bz2	right_retroauricular_crease	4.221422920003533	True
SRS020386	55	ftp://public-ftp.ihmpdcc.org/HMASM/WGS/anterior_nares/SRS020386.tar.bz2	anterior_nares	0.2341559650376439	True
SRS020869	363	ftp://public-ftp.ihmpdcc.org/HMASM/WGS/stool/SRS020869.tar.bz2	stool	6.792149938642979	True
SRS021484	364	ftp://public-ftp.ihmpdcc.org/HMASM/WGS/stool/SRS021484.tar.bz2	stool	8.235697370953858	True
SRS021496	623	ftp://public-ftp.ihmpdcc.org/HMASM/WGS/tongue_dorsum/SRS021496.tar.bz2	tongue_dorsum	6.480829330161214	True
SRS022006	58	ftp://public-ftp.ihmpdcc.org/HMASM/WGS/anterior_nares/SRS022006.tar.bz2	anterior_nares	0.320322472602129	True
SRS022129	59	ftp://public-ftp.ihmpdcc.org/HMASM/WGS/anterior_nares/SRS022129.tar.bz2	anterior_nares	0.07418776955455543	True
SRS022609	368	ftp://public-ftp.ihmpdcc.org/HMASM/WGS/stool/SRS022609.tar.bz2	stool	7.79479706287384	True
SRS022621	628	ftp://public-ftp.ihmpdcc.org/HMASM/WGS/tongue_dorsum/SRS022621.tar.bz2	tongue_dorsum	7.525199337862433	True
SRS022625	156	ftp://public-ftp.ihmpdcc.org/HMASM/WGS/buccal_mucosa/SRS022625.tar.bz2	buccal_mucosa	1.5963303418830035	True
SRS022645	60	ftp://public-ftp.ihmpdcc.org/HMASM/WGS/anterior_nares/SRS022645.tar.bz2	anterior_nares	0.023531699553132057	True
SRS023176	369	ftp://public-ftp.ihmpdcc.org/HMASM/WGS/stool/SRS023176.tar.bz2	stool	7.7367927841842175	True
SRS023557	631	ftp://public-ftp.ihmpdcc.org/HMASM/WGS/tongue_dorsum/SRS023557.tar.bz2	tongue_dorsum	3.3047864530235533	True
SRS023617	632	ftp://public-ftp.ihmpdcc.org/HMASM/WGS/tongue_dorsum/SRS023617.tar.bz2	tongue_dorsum	7.203415046446025	True
SRS023914	373	ftp://public-ftp.ihmpdcc.org/HMASM/WGS/stool/SRS023914.tar.bz2	stool	8.172478836029768	True
SRS023926	634	ftp://public-ftp.ihmpdcc.org/HMASM/WGS/tongue_dorsum/SRS023926.tar.bz2	tongue_dorsum	6.445472048595548	True
SRS023938	508	ftp://public-ftp.ihmpdcc.org/HMASM/WGS/supragingival_plaque/SRS023938.tar.bz2	supragingival_plaque	6.946420858614148	True
SRS023971	374	ftp://public-ftp.ihmpdcc.org/HMASM/WGS/stool/SRS023971.tar.bz2	stool	8.297914580442011	True
SRS023987	162	ftp://public-ftp.ihmpdcc.org/HMASM/WGS/buccal_mucosa/SRS023987.tar.bz2	buccal_mucosa	1.1324211480095985	True
SRS024064	63	ftp://public-ftp.ihmpdcc.org/HMASM/WGS/anterior_nares/SRS024064.tar.bz2	anterior_nares	0.053107785061001785	True
SRS024265	378	ftp://public-ftp.ihmpdcc.org/HMASM/WGS/stool/SRS024265.tar.bz2	stool	5.432529875077307	True
SRS024277	639	ftp://public-ftp.ihmpdcc.org/HMASM/WGS/tongue_dorsum/SRS024277.tar.bz2	tongue_dorsum	7.289971131831407	True
SRS024289	513	ftp://public-ftp.ihmpdcc.org/HMASM/WGS/supragingival_plaque/SRS024289.tar.bz2	supragingival_plaque	2.524722633883357	True
SRS024301	64	ftp://public-ftp.ihmpdcc.org/HMASM/WGS/anterior_nares/SRS024301.tar.bz2	anterior_nares	0.0589479859918356	True
SRS024331	379	ftp://public-ftp.ihmpdcc.org/HMASM/WGS/stool/SRS024331.tar.bz2	stool	7.367845504544675	True
SRS024347	165	ftp://public-ftp.ihmpdcc.org/HMASM/WGS/buccal_mucosa/SRS024347.tar.bz2	buccal_mucosa	0.7637990172952414	True
SRS024355	514	ftp://public-ftp.ihmpdcc.org/HMASM/WGS/supragingival_plaque/SRS024355.tar.bz2	supragingival_plaque	6.957089865580201	True
SRS024388	380	ftp://public-ftp.ihmpdcc.org/HMASM/WGS/stool/SRS024388.tar.bz2	stool	9.093099538236855	True
SRS024424	65	ftp://public-ftp.ihmpdcc.org/HMASM/WGS/anterior_nares/SRS024424.tar.bz2	anterior_nares	0.2894955137744546	True
SRS024470	167	ftp://public-ftp.ihmpdcc.org/HMASM/WGS/buccal_mucosa/SRS024470.tar.bz2	buccal_mucosa	0.6130239712074399	True
SRS024482	206	ftp://public-ftp.ihmpdcc.org/HMASM/WGS/left_retroauricular_crease/SRS024482.tar.bz2	left_retroauricular_crease	0.9583719437941908	True
SRS024580	643	ftp://public-ftp.ihmpdcc.org/HMASM/WGS/tongue_dorsum/SRS024580.tar.bz2	tongue_dorsum	5.617112044245005	True
SRS024596	207	ftp://public-ftp.ihmpdcc.org/HMASM/WGS/left_retroauricular_crease/SRS024596.tar.bz2	left_retroauricular_crease	2.6947173606604338	True
SRS024598	277	ftp://public-ftp.ihmpdcc.org/HMASM/WGS/right_retroauricular_crease/SRS024598.tar.bz2	right_retroauricular_crease	2.964683020487428	True
SRS024625	383	ftp://public-ftp.ihmpdcc.org/HMASM/WGS/stool/SRS024625.tar.bz2	stool	6.831681746058166	True
SRS024637	644	ftp://public-ftp.ihmpdcc.org/HMASM/WGS/tongue_dorsum/SRS024637.tar.bz2	tongue_dorsum	2.888149943202734	True
SRS024649	518	ftp://public-ftp.ihmpdcc.org/HMASM/WGS/supragingival_plaque/SRS024649.tar.bz2	supragingival_plaque	3.719205996952951	True
SRS024655	278	ftp://public-ftp.ihmpdcc.org/HMASM/WGS/right_retroauricular_crease/SRS024655.tar.bz2	right_retroauricular_crease	0.717197204940021	True
SRS042643	646	ftp://public-ftp.ihmpdcc.org/HMASM/WGS/tongue_dorsum/SRS042643.tar.bz2	tongue_dorsum	6.5556243965402246	True
SRS043411	387	ftp://public-ftp.ihmpdcc.org/HMASM/WGS/stool/SRS043411.tar.bz2	stool	4.076483523473144	True
SRS043701	388	ftp://public-ftp.ihmpdcc.org/HMASM/WGS/stool/SRS043701.tar.bz2	stool	7.810498308390379	True
SRS044474	67	ftp://public-ftp.ihmpdcc.org/HMASM/WGS/anterior_nares/SRS044474.tar.bz2	anterior_nares	0.2246377756819129	True
SRS044742	250	ftp://public-ftp.ihmpdcc.org/HMASM/WGS/posterior_fornix/SRS044742.tar.bz2	posterior_fornix	0.021739636547863483	True
SRS045197	523	ftp://public-ftp.ihmpdcc.org/HMASM/WGS/supragingival_plaque/SRS045197.tar.bz2	supragingival_plaque	5.03027952183038	True
SRS047113	526	ftp://public-ftp.ihmpdcc.org/HMASM/WGS/supragingival_plaque/SRS047113.tar.bz2	supragingival_plaque	5.36892057210207	True
SRS047219	655	ftp://public-ftp.ihmpdcc.org/HMASM/WGS/tongue_dorsum/SRS047219.tar.bz2	tongue_dorsum	5.488086378201842	True
SRS047225	70	ftp://public-ftp.ihmpdcc.org/HMASM/WGS/anterior_nares/SRS047225.tar.bz2	anterior_nares	0.2128412751480937	True
SRS047634	528	ftp://public-ftp.ihmpdcc.org/HMASM/WGS/supragingival_plaque/SRS047634.tar.bz2	supragingival_plaque	4.474226006306708	True
SRS048870	395	ftp://public-ftp.ihmpdcc.org/HMASM/WGS/stool/SRS048870.tar.bz2	stool	6.389096964150668	True
SRS049389	660	ftp://public-ftp.ihmpdcc.org/HMASM/WGS/tongue_dorsum/SRS049389.tar.bz2	tongue_dorsum	6.697007366456091	True
SRS049959	398	ftp://public-ftp.ihmpdcc.org/HMASM/WGS/stool/SRS049959.tar.bz2	stool	7.35441255196929	True
SRS050422	401	ftp://public-ftp.ihmpdcc.org/HMASM/WGS/stool/SRS050422.tar.bz2	stool	5.190803440287709	True
SRS051031	404	ftp://public-ftp.ihmpdcc.org/HMASM/WGS/stool/SRS051031.tar.bz2	stool	7.307770104147494	True
SRS051600	75	ftp://public-ftp.ihmpdcc.org/HMASM/WGS/anterior_nares/SRS051600.tar.bz2	anterior_nares	0.02164018340408802	True
SRS052697	407	ftp://public-ftp.ihmpdcc.org/HMASM/WGS/stool/SRS052697.tar.bz2	stool	5.488249823451042	True
SRS053335	408	ftp://public-ftp.ihmpdcc.org/HMASM/WGS/stool/SRS053335.tar.bz2	stool	7.284533156082034	True
SRS054590	410	ftp://public-ftp.ihmpdcc.org/HMASM/WGS/stool/SRS054590.tar.bz2	stool	5.605138994753361	True
SRS057692	674	ftp://public-ftp.ihmpdcc.org/HMASM/WGS/tongue_dorsum/SRS057692.tar.bz2	tongue_dorsum	6.591936907730997	True
SRS058182	283	ftp://public-ftp.ihmpdcc.org/HMASM/WGS/right_retroauricular_crease/SRS058182.tar.bz2	right_retroauricular_crease	3.4377140318974853	True
SRS058770	417	ftp://public-ftp.ihmpdcc.org/HMASM/WGS/stool/SRS058770.tar.bz2	stool	8.336263921111822	True
SRS062427	418	ftp://public-ftp.ihmpdcc.org/HMASM/WGS/stool/SRS062427.tar.bz2	stool	5.8931065713986746	True
SRS062540	677	ftp://public-ftp.ihmpdcc.org/HMASM/WGS/tongue_dorsum/SRS062540.tar.bz2	tongue_dorsum	1.8228028016164897	True
SRS062544	678	ftp://public-ftp.ihmpdcc.org/HMASM/WGS/tongue_dorsum/SRS062544.tar.bz2	tongue_dorsum	6.948881001211702	True
SRS063287	193	ftp://public-ftp.ihmpdcc.org/HMASM/WGS/buccal_mucosa/SRS063287.tar.bz2	buccal_mucosa	1.3995774574577808	True
SRS063417	263	ftp://public-ftp.ihmpdcc.org/HMASM/WGS/posterior_fornix/SRS063417.tar.bz2	posterior_fornix	0.01550361420959234	True
SRS063603	545	ftp://public-ftp.ihmpdcc.org/HMASM/WGS/supragingival_plaque/SRS063603.tar.bz2	supragingival_plaque	3.682784751057625	True
SRS063985	420	ftp://public-ftp.ihmpdcc.org/HMASM/WGS/stool/SRS063985.tar.bz2	stool	6.451247566379608	True
SRS064276	421	ftp://public-ftp.ihmpdcc.org/HMASM/WGS/stool/SRS064276.tar.bz2	stool	5.440580863505602	True
SRS064493	548	ftp://public-ftp.ihmpdcc.org/HMASM/WGS/supragingival_plaque/SRS064493.tar.bz2	supragingival_plaque	0.7361651714891195	True
SRS064557	422	ftp://public-ftp.ihmpdcc.org/HMASM/WGS/stool/SRS064557.tar.bz2	stool	7.569427156820892	True
SRS064809	195	ftp://public-ftp.ihmpdcc.org/HMASM/WGS/buccal_mucosa/SRS064809.tar.bz2	buccal_mucosa	0.6787837548181415	True
SRS065179	86	ftp://public-ftp.ihmpdcc.org/HMASM/WGS/anterior_nares/SRS065179.tar.bz2	anterior_nares	0.012967297807335855	True
SRS065278	685	ftp://public-ftp.ihmpdcc.org/HMASM/WGS/tongue_dorsum/SRS065278.tar.bz2	tongue_dorsum	4.876789680682124	True
SRS065310	550	ftp://public-ftp.ihmpdcc.org/HMASM/WGS/supragingival_plaque/SRS065310.tar.bz2	supragingival_plaque	0.9172596903517842	True
SRS065347	266	ftp://public-ftp.ihmpdcc.org/HMASM/WGS/posterior_fornix/SRS065347.tar.bz2	posterior_fornix	0.20262078288942573	True
