# Supplementary material for: Evaluating the Information Content of Shallow Shotgun Metagenomics
Source: mSystems. 2018 Nov 13;3(6):e00069-18. doi: 10.1128/mSystems.00069-18 (PMC6234283; doi:10.1128/mSystems.00069-18)
Supplement: TABLE S2 [file sys005182277st2.txt]

SRS	#SampleID	BarcodeSequence	LinkerPrimerSequence	TARGET_SUBFRAGMENT	SAMP_COLLECT_DEVICE	RUN_CENTER	ASSIGNED_FROM_GEO	EXPERIMENT_CENTER	TITLE	RUN_PREFIX	AGE	INVESTIGATION_TYPE	HOST_COMMON_NAME	DEPTH	SAMPLE_CENTER	HOST_TAXID	SUBMIT_TO_INSDC	COMMON_NAME	INCLUDES_TIMESERIES	PFPH	LONGITUDE	STUDY_ABSTRACT	BODY_SITE	SEQUENCING_METH	PROJECT_NAME	ELEVATION	RUN_DATE	HIV	COLLECTION_DATE	GENDER	ALTITUDE	ENV_BIOME	SEX	PLATFORM	COUNTRY	STUDY_TITLE	HMPBODYSUPERSITE	HOST_SUBJECT_ID	ANONYMIZED_NAME	TAXON_ID	REGION	SAMP_SIZE	ENV_FEATURE	STUDY_DESCRIPTION	SPECIFIC_BODY_SITE	MISLABELED	AGE_UNIT	MIENS_COMPLIANT	BODY_MASS_INDEX
SRS011271	SRS011271.570242	TCAGCACGC	CCGTCAATTCMTTTRAGT	v35	stool_specimen_collection_kit	WUGSC	y	WUGSC	HMP_production_phase_16	SRR044974	27	mimarks-survey	human	0	WUGSC	9606	n	human gut metagenome	0	0	-95.71	This HMP production phase represents pyrosequencing of 16S rRNA genes amplified from multiple body sites across hundreds of human subjects. There are two time points represented for a subset of these subjects. Using default protocol v4.2., data for the 16S window spanning V3-V5 was generated for all samples, with a second 16S window spanning V1-V3 generated for a majority of the samples. 16S rRNA…	UBERON:feces	pyrosequencing	HMP_v35	256.05	2010	Negative	2008-2010	0	0	ENVO:human-associated habitat	male	Titanium	GAZ:United States of America	HMP_production_phase_1	Gastrointestinal_tract	969:241748	241748	408170	0	None	ENVO:human-associated habitat	HMP_production_phase_1	UBERON:feces	False	years	y	23
SRS011271	SRS011271.575925	TCAGCACGC	CCGTCAATTCMTTTRAGT	v35	stool_specimen_collection_kit	WUGSC	y	WUGSC	HMP_production_phase_16	SRR049646	27	mimarks-survey	human	0	WUGSC	9606	n	human gut metagenome	0	0	-95.71	This HMP production phase represents pyrosequencing of 16S rRNA genes amplified from multiple body sites across hundreds of human subjects. There are two time points represented for a subset of these subjects. Using default protocol v4.2., data for the 16S window spanning V3-V5 was generated for all samples, with a second 16S window spanning V1-V3 generated for a majority of the samples. 16S rRNA…	UBERON:feces	pyrosequencing	HMP_v35	256.05	2010	Negative	2008-2010	0	0	ENVO:human-associated habitat	male	Titanium	GAZ:United States of America	HMP_production_phase_1	Gastrointestinal_tract	969:241748	241748	408170	0	None	ENVO:human-associated habitat	HMP_production_phase_1	UBERON:feces	False	years	y	23
SRS011405	SRS011405.576483	TCAGCGCAAC	CCGTCAATTCMTTTRAGT	v35	stool_specimen_collection_kit	WUGSC	y	WUGSC	HMP_production_phase_45	SRR049315	27	mimarks-survey	human	0	WUGSC	9606	n	human gut metagenome	0	4.1	-95.71	This HMP production phase represents pyrosequencing of 16S rRNA genes amplified from multiple body sites across hundreds of human subjects. There are two time points represented for a subset of these subjects. Using default protocol v4.2., data for the 16S window spanning V3-V5 was generated for all samples, with a second 16S window spanning V1-V3 generated for a majority of the samples. 16S rRNA…	UBERON:feces	pyrosequencing	HMP_v35	256.05	2010	Negative	2008-2010	1	0	ENVO:human-associated habitat	female	Titanium	GAZ:United States of America	HMP_production_phase_1	Gastrointestinal_tract	969:241834	241834	408170	0	None	ENVO:human-associated habitat	HMP_production_phase_1	UBERON:feces	False	years	y	26
SRS011405	SRS011405.573854	TCAGCGCAAC	CCGTCAATTCMTTTRAGT	v35	stool_specimen_collection_kit	WUGSC	y	WUGSC	HMP_production_phase_45	SRR044948	27	mimarks-survey	human	0	WUGSC	9606	n	human gut metagenome	0	4.1	-95.71	This HMP production phase represents pyrosequencing of 16S rRNA genes amplified from multiple body sites across hundreds of human subjects. There are two time points represented for a subset of these subjects. Using default protocol v4.2., data for the 16S window spanning V3-V5 was generated for all samples, with a second 16S window spanning V1-V3 generated for a majority of the samples. 16S rRNA…	UBERON:feces	pyrosequencing	HMP_v35	256.05	2010	Negative	2008-2010	1	0	ENVO:human-associated habitat	female	Titanium	GAZ:United States of America	HMP_production_phase_1	Gastrointestinal_tract	969:241834	241834	408170	0	None	ENVO:human-associated habitat	HMP_production_phase_1	UBERON:feces	False	years	y	26
SRS011452	SRS011452.573598	TCAGACTTGC	CCGTCAATTCMTTTRAGT	v35	stool_specimen_collection_kit	WUGSC	y	WUGSC	HMP_production_phase_72	SRR044944	28	mimarks-survey	human	0	WUGSC	9606	n	human gut metagenome	0	0	-95.71	This HMP production phase represents pyrosequencing of 16S rRNA genes amplified from multiple body sites across hundreds of human subjects. There are two time points represented for a subset of these subjects. Using default protocol v4.2., data for the 16S window spanning V3-V5 was generated for all samples, with a second 16S window spanning V1-V3 generated for a majority of the samples. 16S rRNA…	UBERON:feces	pyrosequencing	HMP_v35	256.05	2010	Negative	2008-2010	0	0	ENVO:human-associated habitat	male	Titanium	GAZ:United States of America	HMP_production_phase_1	Gastrointestinal_tract	969:241760	241760	408170	0	None	ENVO:human-associated habitat	HMP_production_phase_1	UBERON:feces	False	years	y	26
SRS011452	SRS011452.570650	TCAGACTTGC	CCGTCAATTCMTTTRAGT	v35	stool_specimen_collection_kit	WUGSC	y	WUGSC	HMP_production_phase_72	SRR045327	28	mimarks-survey	human	0	WUGSC	9606	n	human gut metagenome	0	0	-95.71	This HMP production phase represents pyrosequencing of 16S rRNA genes amplified from multiple body sites across hundreds of human subjects. There are two time points represented for a subset of these subjects. Using default protocol v4.2., data for the 16S window spanning V3-V5 was generated for all samples, with a second 16S window spanning V1-V3 generated for a majority of the samples. 16S rRNA…	UBERON:feces	pyrosequencing	HMP_v35	256.05	2010	Negative	2008-2010	0	0	ENVO:human-associated habitat	male	Titanium	GAZ:United States of America	HMP_production_phase_1	Gastrointestinal_tract	969:241760	241760	408170	0	None	ENVO:human-associated habitat	HMP_production_phase_1	UBERON:feces	False	years	y	26
SRS011529	SRS011529.572499	TCAGTGAAGC	CCGTCAATTCMTTTRAGT	v35	stool_specimen_collection_kit	WUGSC	y	WUGSC	HMP_production_phase_114	SRR045294	23	mimarks-survey	human	0	WUGSC	9606	n	human gut metagenome	0	0	-95.71	This HMP production phase represents pyrosequencing of 16S rRNA genes amplified from multiple body sites across hundreds of human subjects. There are two time points represented for a subset of these subjects. Using default protocol v4.2., data for the 16S window spanning V3-V5 was generated for all samples, with a second 16S window spanning V1-V3 generated for a majority of the samples. 16S rRNA…	UBERON:feces	pyrosequencing	HMP_v35	256.05	2010	Negative	2008-2010	0	0	ENVO:human-associated habitat	male	Titanium	GAZ:United States of America	HMP_production_phase_1	Gastrointestinal_tract	969:241837	241837	408170	0	None	ENVO:human-associated habitat	HMP_production_phase_1	UBERON:feces	False	years	y	24
SRS011529	SRS011529.575498	TCAGTGAAGC	CCGTCAATTCMTTTRAGT	v35	stool_specimen_collection_kit	WUGSC	y	WUGSC	HMP_production_phase_114	SRR044912	23	mimarks-survey	human	0	WUGSC	9606	n	human gut metagenome	0	0	-95.71	This HMP production phase represents pyrosequencing of 16S rRNA genes amplified from multiple body sites across hundreds of human subjects. There are two time points represented for a subset of these subjects. Using default protocol v4.2., data for the 16S window spanning V3-V5 was generated for all samples, with a second 16S window spanning V1-V3 generated for a majority of the samples. 16S rRNA…	UBERON:feces	pyrosequencing	HMP_v35	256.05	2010	Negative	2008-2010	0	0	ENVO:human-associated habitat	male	Titanium	GAZ:United States of America	HMP_production_phase_1	Gastrointestinal_tract	969:241837	241837	408170	0	None	ENVO:human-associated habitat	HMP_production_phase_1	UBERON:feces	False	years	y	24
SRS011584	SRS011584.573592	TCAGCGACTC	CCGTCAATTCMTTTRAGT	v35	swab	WUGSC	y	WUGSC	HMP_production_phase_143	SRR049312	27	mimarks-survey	human	0	WUGSC	9606	n	human vagina metagenome	0	4.1	-95.71	This HMP production phase represents pyrosequencing of 16S rRNA genes amplified from multiple body sites across hundreds of human subjects. There are two time points represented for a subset of these subjects. Using default protocol v4.2., data for the 16S window spanning V3-V5 was generated for all samples, with a second 16S window spanning V1-V3 generated for a majority of the samples. 16S rRNA…	UBERON:vaginal fornix	pyrosequencing	HMP_v35	256.05	2010	Negative	2008-2010	1	0	ENVO:human-associated habitat	female	Titanium	GAZ:United States of America	HMP_production_phase_1	Urogenital_tract	969:241834	241834	646099	0	None	ENVO:human-associated habitat	HMP_production_phase_1	UBERON:vaginal fornix	False	years	y	26
SRS011584	SRS011584.574005	TCAGCGACTC	CCGTCAATTCMTTTRAGT	v35	swab	WUGSC	y	WUGSC	HMP_production_phase_143	SRR044914	27	mimarks-survey	human	0	WUGSC	9606	n	human vagina metagenome	0	4.1	-95.71	This HMP production phase represents pyrosequencing of 16S rRNA genes amplified from multiple body sites across hundreds of human subjects. There are two time points represented for a subset of these subjects. Using default protocol v4.2., data for the 16S window spanning V3-V5 was generated for all samples, with a second 16S window spanning V1-V3 generated for a majority of the samples. 16S rRNA…	UBERON:vaginal fornix	pyrosequencing	HMP_v35	256.05	2010	Negative	2008-2010	1	0	ENVO:human-associated habitat	female	Titanium	GAZ:United States of America	HMP_production_phase_1	Urogenital_tract	969:241834	241834	646099	0	None	ENVO:human-associated habitat	HMP_production_phase_1	UBERON:vaginal fornix	False	years	y	26
SRS011586	SRS011586.570758	TCAGACGCGC	CCGTCAATTCMTTTRAGT	v35	stool_specimen_collection_kit	WUGSC	y	WUGSC	HMP_production_phase_144	SRR044971	24	mimarks-survey	human	0	WUGSC	9606	n	human gut metagenome	0	4.4	-95.71	This HMP production phase represents pyrosequencing of 16S rRNA genes amplified from multiple body sites across hundreds of human subjects. There are two time points represented for a subset of these subjects. Using default protocol v4.2., data for the 16S window spanning V3-V5 was generated for all samples, with a second 16S window spanning V1-V3 generated for a majority of the samples. 16S rRNA…	UBERON:feces	pyrosequencing	HMP_v35	256.05	2010	Negative	2008-2010	1	0	ENVO:human-associated habitat	female	Titanium	GAZ:United States of America	HMP_production_phase_1	Gastrointestinal_tract	969:241783	241783	408170	0	None	ENVO:human-associated habitat	HMP_production_phase_1	UBERON:feces	False	years	y	23
SRS011586	SRS011586.574634	TCAGACGCGC	CCGTCAATTCMTTTRAGT	v35	stool_specimen_collection_kit	WUGSC	y	WUGSC	HMP_production_phase_144	SRR045344	24	mimarks-survey	human	0	WUGSC	9606	n	human gut metagenome	0	4.4	-95.71	This HMP production phase represents pyrosequencing of 16S rRNA genes amplified from multiple body sites across hundreds of human subjects. There are two time points represented for a subset of these subjects. Using default protocol v4.2., data for the 16S window spanning V3-V5 was generated for all samples, with a second 16S window spanning V1-V3 generated for a majority of the samples. 16S rRNA…	UBERON:feces	pyrosequencing	HMP_v35	256.05	2010	Negative	2008-2010	1	0	ENVO:human-associated habitat	female	Titanium	GAZ:United States of America	HMP_production_phase_1	Gastrointestinal_tract	969:241783	241783	408170	0	None	ENVO:human-associated habitat	HMP_production_phase_1	UBERON:feces	False	years	y	23
SRS013234	SRS013234.574132	TCAGTCGGATTAC	CCGTCAATTCMTTTRAGT	v35	swab	BI	y	BI	HMP_production_phase_216	SRR040741	27	mimarks-survey	human	0	BI	9606	n	human oral metagenome	0	0	-95.71	This HMP production phase represents pyrosequencing of 16S rRNA genes amplified from multiple body sites across hundreds of human subjects. There are two time points represented for a subset of these subjects. Using default protocol v4.2., data for the 16S window spanning V3-V5 was generated for all samples, with a second 16S window spanning V1-V3 generated for a majority of the samples. 16S rRNA…	UBERON:tongue	pyrosequencing	HMP_v35	256.05	2010	Negative	2008-2010	0	0	ENVO:human-associated habitat	male	Titanium	GAZ:United States of America	HMP_production_phase_1	Oral	969:241833	241833	447426	0	None	ENVO:human-associated habitat	HMP_production_phase_1	UBERON:mucosa of tongue	False	years	y	31
SRS013252	SRS013252.573761	TCAGCGGTCCAAC	CCGTCAATTCMTTTRAGT	v35	curette	BI	y	BI	HMP_production_phase_222	SRR040791	27	mimarks-survey	human	0	BI	9606	n	human oral metagenome	0	0	-95.71	This HMP production phase represents pyrosequencing of 16S rRNA genes amplified from multiple body sites across hundreds of human subjects. There are two time points represented for a subset of these subjects. Using default protocol v4.2., data for the 16S window spanning V3-V5 was generated for all samples, with a second 16S window spanning V1-V3 generated for a majority of the samples. 16S rRNA…	UBERON:mouth	pyrosequencing	HMP_v35	256.05	2010	Negative	2008-2010	0	0	ENVO:human-associated habitat	male	Titanium	GAZ:United States of America	HMP_production_phase_1	Oral	969:241833	241833	447426	0	None	ENVO:human-associated habitat	HMP_production_phase_1	UBERON:gingiva	False	years	y	31
SRS013258	SRS013258.573427	TCAGTCCTGGAAC	CCGTCAATTCMTTTRAGT	v35	swab	BI	y	BI	HMP_production_phase_224	SRR040697	27	mimarks-survey	human	0	BI	9606	n	human skin metagenome	0	0	-95.71	This HMP production phase represents pyrosequencing of 16S rRNA genes amplified from multiple body sites across hundreds of human subjects. There are two time points represented for a subset of these subjects. Using default protocol v4.2., data for the 16S window spanning V3-V5 was generated for all samples, with a second 16S window spanning V1-V3 generated for a majority of the samples. 16S rRNA…	UBERON:skin	pyrosequencing	HMP_v35	256.05	2010	Negative	2008-2010	0	0	ENVO:human-associated habitat	male	Titanium	GAZ:United States of America	HMP_production_phase_1	Skin	969:241833	241833	539655	0	None	ENVO:human-associated habitat	HMP_production_phase_1	UBERON:skin	False	years	y	31
SRS013502	SRS013502.576044	TCAGATACCAC	CCGTCAATTCMTTTRAGT	v35	swab	BI	y	BI	HMP_production_phase_242	SRR040670	27	mimarks-survey	human	0	BI	9606	n	human oral metagenome	0	0	-95.71	This HMP production phase represents pyrosequencing of 16S rRNA genes amplified from multiple body sites across hundreds of human subjects. There are two time points represented for a subset of these subjects. Using default protocol v4.2., data for the 16S window spanning V3-V5 was generated for all samples, with a second 16S window spanning V1-V3 generated for a majority of the samples. 16S rRNA…	UBERON:tongue	pyrosequencing	HMP_v35	256.05	2010	Negative	2008-2010	0	0	ENVO:human-associated habitat	male	Titanium	GAZ:United States of America	HMP_production_phase_1	Oral	969:241676	241676	447426	0	None	ENVO:human-associated habitat	HMP_production_phase_1	UBERON:mucosa of tongue	False	years	y	26
SRS013502	SRS013502.574778	TCAGATACCAC	CCGTCAATTCMTTTRAGT	v35	swab	BI	y	BI	HMP_production_phase_242	SRR040686	27	mimarks-survey	human	0	BI	9606	n	human oral metagenome	0	0	-95.71	This HMP production phase represents pyrosequencing of 16S rRNA genes amplified from multiple body sites across hundreds of human subjects. There are two time points represented for a subset of these subjects. Using default protocol v4.2., data for the 16S window spanning V3-V5 was generated for all samples, with a second 16S window spanning V1-V3 generated for a majority of the samples. 16S rRNA…	UBERON:tongue	pyrosequencing	HMP_v35	256.05	2010	Negative	2008-2010	0	0	ENVO:human-associated habitat	male	Titanium	GAZ:United States of America	HMP_production_phase_1	Oral	969:241676	241676	447426	0	None	ENVO:human-associated habitat	HMP_production_phase_1	UBERON:mucosa of tongue	False	years	y	26
SRS013506	SRS013506.570645	TCAGACAAGGC	CCGTCAATTCMTTTRAGT	v35	swab	BI	y	BI	HMP_production_phase_244	SRR041789	27	mimarks-survey	human	0	BI	9606	n	human oral metagenome	0	0	-95.71	This HMP production phase represents pyrosequencing of 16S rRNA genes amplified from multiple body sites across hundreds of human subjects. There are two time points represented for a subset of these subjects. Using default protocol v4.2., data for the 16S window spanning V3-V5 was generated for all samples, with a second 16S window spanning V1-V3 generated for a majority of the samples. 16S rRNA…	UBERON:mouth	pyrosequencing	HMP_v35	256.05	2010	Negative	2008-2010	0	0	ENVO:human-associated habitat	male	Titanium	GAZ:United States of America	HMP_production_phase_1	Oral	969:241676	241676	447426	0	None	ENVO:human-associated habitat	HMP_production_phase_1	UBERON:buccal mucosa	False	years	y	26
SRS013506	SRS013506.576303	TCAGACAAGGC	CCGTCAATTCMTTTRAGT	v35	swab	BI	y	BI	HMP_production_phase_244	SRR041023	27	mimarks-survey	human	0	BI	9606	n	human oral metagenome	0	0	-95.71	This HMP production phase represents pyrosequencing of 16S rRNA genes amplified from multiple body sites across hundreds of human subjects. There are two time points represented for a subset of these subjects. Using default protocol v4.2., data for the 16S window spanning V3-V5 was generated for all samples, with a second 16S window spanning V1-V3 generated for a majority of the samples. 16S rRNA…	UBERON:mouth	pyrosequencing	HMP_v35	256.05	2010	Negative	2008-2010	0	0	ENVO:human-associated habitat	male	Titanium	GAZ:United States of America	HMP_production_phase_1	Oral	969:241676	241676	447426	0	None	ENVO:human-associated habitat	HMP_production_phase_1	UBERON:buccal mucosa	False	years	y	26
SRS013687	SRS013687.574921	TCAGAACCTGGC	CCGTCAATTCMTTTRAGT	v35	stool_specimen_collection_kit	BI	y	BI	HMP_production_phase_282	SRR041527	27	mimarks-survey	human	0	BI	9606	n	human gut metagenome	0	0	-95.71	This HMP production phase represents pyrosequencing of 16S rRNA genes amplified from multiple body sites across hundreds of human subjects. There are two time points represented for a subset of these subjects. Using default protocol v4.2., data for the 16S window spanning V3-V5 was generated for all samples, with a second 16S window spanning V1-V3 generated for a majority of the samples. 16S rRNA…	UBERON:feces	pyrosequencing	HMP_v35	256.05	2010	Negative	2008-2010	0	0	ENVO:human-associated habitat	male	Titanium	GAZ:United States of America	HMP_production_phase_1	Gastrointestinal_tract	969:241725	241725	408170	0	None	ENVO:human-associated habitat	HMP_production_phase_1	UBERON:feces	False	years	y	23
SRS013705	SRS013705.571069	TCAGAAGAGTTC	CCGTCAATTCMTTTRAGT	v35	swab	BI	y	BI	HMP_production_phase_284	SRR041510	27	mimarks-survey	human	0	BI	9606	n	human oral metagenome	0	0	-95.71	This HMP production phase represents pyrosequencing of 16S rRNA genes amplified from multiple body sites across hundreds of human subjects. There are two time points represented for a subset of these subjects. Using default protocol v4.2., data for the 16S window spanning V3-V5 was generated for all samples, with a second 16S window spanning V1-V3 generated for a majority of the samples. 16S rRNA…	UBERON:tongue	pyrosequencing	HMP_v35	256.05	2010	Negative	2008-2010	0	0	ENVO:human-associated habitat	male	Titanium	GAZ:United States of America	HMP_production_phase_1	Oral	969:241725	241725	447426	0	None	ENVO:human-associated habitat	HMP_production_phase_1	UBERON:mucosa of tongue	False	years	y	23
SRS013711	SRS013711.570881	TCAGACGAAGTC	CCGTCAATTCMTTTRAGT	v35	swab	BI	y	BI	HMP_production_phase_286	SRR041621	27	mimarks-survey	human	0	BI	9606	n	human oral metagenome	0	0	-95.71	This HMP production phase represents pyrosequencing of 16S rRNA genes amplified from multiple body sites across hundreds of human subjects. There are two time points represented for a subset of these subjects. Using default protocol v4.2., data for the 16S window spanning V3-V5 was generated for all samples, with a second 16S window spanning V1-V3 generated for a majority of the samples. 16S rRNA…	UBERON:mouth	pyrosequencing	HMP_v35	256.05	2010	Negative	2008-2010	0	0	ENVO:human-associated habitat	male	Titanium	GAZ:United States of America	HMP_production_phase_1	Oral	969:241725	241725	447426	0	None	ENVO:human-associated habitat	HMP_production_phase_1	UBERON:buccal mucosa	False	years	y	23
SRS013723	SRS013723.571314	TCAGCCGGTCGC	CCGTCAATTCMTTTRAGT	v35	curette	BI	y	BI	HMP_production_phase_290	SRR041536	27	mimarks-survey	human	0	BI	9606	n	human oral metagenome	0	0	-95.71	This HMP production phase represents pyrosequencing of 16S rRNA genes amplified from multiple body sites across hundreds of human subjects. There are two time points represented for a subset of these subjects. Using default protocol v4.2., data for the 16S window spanning V3-V5 was generated for all samples, with a second 16S window spanning V1-V3 generated for a majority of the samples. 16S rRNA…	UBERON:mouth	pyrosequencing	HMP_v35	256.05	2010	Negative	2008-2010	0	0	ENVO:human-associated habitat	male	Titanium	GAZ:United States of America	HMP_production_phase_1	Oral	969:241725	241725	447426	0	None	ENVO:human-associated habitat	HMP_production_phase_1	UBERON:gingiva	False	years	y	23
SRS013825	SRS013825.572231	TCAGTTCGGCCTTC	CCGTCAATTCMTTTRAGT	v35	swab	BI	y	BI	HMP_production_phase_312	SRR041822	38	mimarks-survey	human	0	BI	9606	n	human oral metagenome	0	0	-95.71	This HMP production phase represents pyrosequencing of 16S rRNA genes amplified from multiple body sites across hundreds of human subjects. There are two time points represented for a subset of these subjects. Using default protocol v4.2., data for the 16S window spanning V3-V5 was generated for all samples, with a second 16S window spanning V1-V3 generated for a majority of the samples. 16S rRNA…	UBERON:mouth	pyrosequencing	HMP_v35	256.05	2010	Negative	2008-2010	0	0	ENVO:human-associated habitat	male	Titanium	GAZ:United States of America	HMP_production_phase_1	Oral	969:241794	241794	447426	0	None	ENVO:human-associated habitat	HMP_production_phase_1	UBERON:buccal mucosa		years	y	23
SRS013825	SRS013825.574118	TCAGTTCGGCCTTC	CCGTCAATTCMTTTRAGT	v35	swab	BI	y	BI	HMP_production_phase_312	SRR041024	38	mimarks-survey	human	0	BI	9606	n	human oral metagenome	0	0	-95.71	This HMP production phase represents pyrosequencing of 16S rRNA genes amplified from multiple body sites across hundreds of human subjects. There are two time points represented for a subset of these subjects. Using default protocol v4.2., data for the 16S window spanning V3-V5 was generated for all samples, with a second 16S window spanning V1-V3 generated for a majority of the samples. 16S rRNA…	UBERON:mouth	pyrosequencing	HMP_v35	256.05	2010	Negative	2008-2010	0	0	ENVO:human-associated habitat	male	Titanium	GAZ:United States of America	HMP_production_phase_1	Oral	969:241794	241794	447426	0	None	ENVO:human-associated habitat	HMP_production_phase_1	UBERON:buccal mucosa		years	y	23
SRS014235	SRS014235.573815	TCAGCAAGAAC	CCGTCAATTCMTTTRAGT	v35	stool_specimen_collection_kit	WUGSC	y	WUGSC	HMP_production_phase_321	SRR045919	25	mimarks-survey	human	0	WUGSC	9606	n	human gut metagenome	0	0	-95.71	This HMP production phase represents pyrosequencing of 16S rRNA genes amplified from multiple body sites across hundreds of human subjects. There are two time points represented for a subset of these subjects. Using default protocol v4.2., data for the 16S window spanning V3-V5 was generated for all samples, with a second 16S window spanning V1-V3 generated for a majority of the samples. 16S rRNA…	UBERON:feces	pyrosequencing	HMP_v35	256.05	2010	Negative	2008-2010	0	0	ENVO:human-associated habitat	male	Titanium	GAZ:United States of America	HMP_production_phase_1	Gastrointestinal_tract	969:241791	241791	408170	0	None	ENVO:human-associated habitat	HMP_production_phase_1	UBERON:feces		years	y	32
SRS014235	SRS014235.575451	TCAGCAAGAAC	CCGTCAATTCMTTTRAGT	v35	stool_specimen_collection_kit	WUGSC	y	WUGSC	HMP_production_phase_321	SRR049364	25	mimarks-survey	human	0	WUGSC	9606	n	human gut metagenome	0	0	-95.71	This HMP production phase represents pyrosequencing of 16S rRNA genes amplified from multiple body sites across hundreds of human subjects. There are two time points represented for a subset of these subjects. Using default protocol v4.2., data for the 16S window spanning V3-V5 was generated for all samples, with a second 16S window spanning V1-V3 generated for a majority of the samples. 16S rRNA…	UBERON:feces	pyrosequencing	HMP_v35	256.05	2010	Negative	2008-2010	0	0	ENVO:human-associated habitat	male	Titanium	GAZ:United States of America	HMP_production_phase_1	Gastrointestinal_tract	969:241791	241791	408170	0	None	ENVO:human-associated habitat	HMP_production_phase_1	UBERON:feces		years	y	32
SRS014271	SRS014271.575150	TCAGTTCTCAAC	CCGTCAATTCMTTTRAGT	v35	swab	WUGSC	y	WUGSC	HMP_production_phase_331	SRR045535	35	mimarks-survey	human	0	WUGSC	9606	n	human oral metagenome	0	0	-95.71	This HMP production phase represents pyrosequencing of 16S rRNA genes amplified from multiple body sites across hundreds of human subjects. There are two time points represented for a subset of these subjects. Using default protocol v4.2., data for the 16S window spanning V3-V5 was generated for all samples, with a second 16S window spanning V1-V3 generated for a majority of the samples. 16S rRNA…	UBERON:tongue	pyrosequencing	HMP_v35	256.05	2010	Negative	2008-2010	0	0	ENVO:human-associated habitat	male	Titanium	GAZ:United States of America	HMP_production_phase_1	Oral	969:241825	241825	447426	0	None	ENVO:human-associated habitat	HMP_production_phase_1	UBERON:mucosa of tongue	False	years	y	27
SRS014271	SRS014271.573756	TCAGAGTCCGTC	CCGTCAATTCMTTTRAGT	v35	swab	WUGSC	y	WUGSC	HMP_production_phase_331	SRR047364	35	mimarks-survey	human	0	WUGSC	9606	n	human oral metagenome	0	0	-95.71	This HMP production phase represents pyrosequencing of 16S rRNA genes amplified from multiple body sites across hundreds of human subjects. There are two time points represented for a subset of these subjects. Using default protocol v4.2., data for the 16S window spanning V3-V5 was generated for all samples, with a second 16S window spanning V1-V3 generated for a majority of the samples. 16S rRNA…	UBERON:tongue	pyrosequencing	HMP_v35	256.05	2010	Negative	2008-2010	0	0	ENVO:human-associated habitat	male	Titanium	GAZ:United States of America	HMP_production_phase_1	Oral	969:241825	241825	447426	0	None	ENVO:human-associated habitat	HMP_production_phase_1	UBERON:mucosa of tongue	False	years	y	27
SRS014287	SRS014287.574014	TCAGCCTTCCGC	CCGTCAATTCMTTTRAGT	v35	stool_specimen_collection_kit	WUGSC	y	WUGSC	HMP_production_phase_337	SRR045506	35	mimarks-survey	human	0	WUGSC	9606	n	human gut metagenome	0	0	-95.71	This HMP production phase represents pyrosequencing of 16S rRNA genes amplified from multiple body sites across hundreds of human subjects. There are two time points represented for a subset of these subjects. Using default protocol v4.2., data for the 16S window spanning V3-V5 was generated for all samples, with a second 16S window spanning V1-V3 generated for a majority of the samples. 16S rRNA…	UBERON:feces	pyrosequencing	HMP_v35	256.05	2010	Negative	2008-2010	0	0	ENVO:human-associated habitat	male	Titanium	GAZ:United States of America	HMP_production_phase_1	Gastrointestinal_tract	969:241825	241825	408170	0	None	ENVO:human-associated habitat	HMP_production_phase_1	UBERON:feces	False	years	y	27
SRS014287	SRS014287.575983	TCAGAACGGAGTC	CCGTCAATTCMTTTRAGT	v35	stool_specimen_collection_kit	WUGSC	y	WUGSC	HMP_production_phase_337	SRR043639	35	mimarks-survey	human	0	WUGSC	9606	n	human gut metagenome	0	0	-95.71	This HMP production phase represents pyrosequencing of 16S rRNA genes amplified from multiple body sites across hundreds of human subjects. There are two time points represented for a subset of these subjects. Using default protocol v4.2., data for the 16S window spanning V3-V5 was generated for all samples, with a second 16S window spanning V1-V3 generated for a majority of the samples. 16S rRNA…	UBERON:feces	pyrosequencing	HMP_v35	256.05	2010	Negative	2008-2010	0	0	ENVO:human-associated habitat	male	Titanium	GAZ:United States of America	HMP_production_phase_1	Gastrointestinal_tract	969:241825	241825	408170	0	None	ENVO:human-associated habitat	HMP_production_phase_1	UBERON:feces	False	years	y	27
SRS014613	SRS014613.575883	TCAGTAATCTC	CCGTCAATTCMTTTRAGT	v35	stool_specimen_collection_kit	WUGSC	y	WUGSC	HMP_production_phase_403	SRR045715	38	mimarks-survey	human	0	WUGSC	9606	n	human gut metagenome	0	4.2	-95.71	This HMP production phase represents pyrosequencing of 16S rRNA genes amplified from multiple body sites across hundreds of human subjects. There are two time points represented for a subset of these subjects. Using default protocol v4.2., data for the 16S window spanning V3-V5 was generated for all samples, with a second 16S window spanning V1-V3 generated for a majority of the samples. 16S rRNA…	UBERON:feces	pyrosequencing	HMP_v35	256.05	2010	Negative	2008-2010	1	0	ENVO:human-associated habitat	female	Titanium	GAZ:United States of America	HMP_production_phase_1	Gastrointestinal_tract	969:241693	241693	408170	0	None	ENVO:human-associated habitat	HMP_production_phase_1	UBERON:feces	False	years	y	27
SRS014629	SRS014629.571878	TCAGCGTCGTC	CCGTCAATTCMTTTRAGT	v35	swab	WUGSC	y	WUGSC	HMP_production_phase_410	SRR045687	38	mimarks-survey	human	0	WUGSC	9606	n	human vagina metagenome	0	4.2	-95.71	This HMP production phase represents pyrosequencing of 16S rRNA genes amplified from multiple body sites across hundreds of human subjects. There are two time points represented for a subset of these subjects. Using default protocol v4.2., data for the 16S window spanning V3-V5 was generated for all samples, with a second 16S window spanning V1-V3 generated for a majority of the samples. 16S rRNA…	UBERON:vaginal fornix	pyrosequencing	HMP_v35	256.05	2010	Negative	2008-2010	1	0	ENVO:human-associated habitat	female	Titanium	GAZ:United States of America	HMP_production_phase_1	Urogenital_tract	969:241693	241693	646099	0	None	ENVO:human-associated habitat	HMP_production_phase_1	UBERON:vaginal fornix	False	years	y	27
SRS014923	SRS014923.575333	TCAGAACAACTC	CCGTCAATTCMTTTRAGT	v35	stool_specimen_collection_kit	WUGSC	y	WUGSC	HMP_production_phase_475	SRR045709	33	mimarks-survey	human	0	WUGSC	9606	n	human gut metagenome	0	0	-95.71	This HMP production phase represents pyrosequencing of 16S rRNA genes amplified from multiple body sites across hundreds of human subjects. There are two time points represented for a subset of these subjects. Using default protocol v4.2., data for the 16S window spanning V3-V5 was generated for all samples, with a second 16S window spanning V1-V3 generated for a majority of the samples. 16S rRNA…	UBERON:feces	pyrosequencing	HMP_v35	256.05	2010	Negative	2008-2010	0	0	ENVO:human-associated habitat	male	Titanium	GAZ:United States of America	HMP_production_phase_1	Gastrointestinal_tract	969:241808	241808	408170	0	None	ENVO:human-associated habitat	HMP_production_phase_1	UBERON:feces	False	years	y	22
SRS015133	SRS015133.575616	TCAGAACACAAC	CCGTCAATTCMTTTRAGT	v35	stool_specimen_collection_kit	WUGSC	y	WUGSC	HMP_production_phase_517	SRR045722	28	mimarks-survey	human	0	WUGSC	9606	n	human gut metagenome	0	3.9	-95.71	This HMP production phase represents pyrosequencing of 16S rRNA genes amplified from multiple body sites across hundreds of human subjects. There are two time points represented for a subset of these subjects. Using default protocol v4.2., data for the 16S window spanning V3-V5 was generated for all samples, with a second 16S window spanning V1-V3 generated for a majority of the samples. 16S rRNA…	UBERON:feces	pyrosequencing	HMP_v35	256.05	2010	Negative	2008-2010	1	0	ENVO:human-associated habitat	female	Titanium	GAZ:United States of America	HMP_production_phase_1	Gastrointestinal_tract	969:241850	241850	408170	0	None	ENVO:human-associated habitat	HMP_production_phase_1	UBERON:feces	False	years	y	27
SRS015190	SRS015190.574603	TCAGTTCCTGC	CCGTCAATTCMTTTRAGT	v35	stool_specimen_collection_kit	WUGSC	y	WUGSC	HMP_production_phase_534	SRR047400	23	mimarks-survey	human	0	WUGSC	9606	n	human gut metagenome	0	3.7	-95.71	This HMP production phase represents pyrosequencing of 16S rRNA genes amplified from multiple body sites across hundreds of human subjects. There are two time points represented for a subset of these subjects. Using default protocol v4.2., data for the 16S window spanning V3-V5 was generated for all samples, with a second 16S window spanning V1-V3 generated for a majority of the samples. 16S rRNA…	UBERON:feces	pyrosequencing	HMP_v35	256.05	2010	Negative	2008-2010	1	0	ENVO:human-associated habitat	female	Titanium	GAZ:United States of America	HMP_production_phase_1	Gastrointestinal_tract	969:241675	241675	408170	0	None	ENVO:human-associated habitat	HMP_production_phase_1	UBERON:feces	False	years	y	None
SRS015395	SRS015395.571275	TCAGCCGTTCAC	CCGTCAATTCMTTTRAGT	v35	swab	WUGSC	y	WUGSC	HMP_production_phase_592	SRR045675	27	mimarks-survey	human	0	WUGSC	9606	n	human oral metagenome	0	3.5	-95.71	This HMP production phase represents pyrosequencing of 16S rRNA genes amplified from multiple body sites across hundreds of human subjects. There are two time points represented for a subset of these subjects. Using default protocol v4.2., data for the 16S window spanning V3-V5 was generated for all samples, with a second 16S window spanning V1-V3 generated for a majority of the samples. 16S rRNA…	UBERON:tongue	pyrosequencing	HMP_v35	256.05	2010	Negative	2008-2010	1	0	ENVO:human-associated habitat	female	Titanium	GAZ:United States of America	HMP_production_phase_1	Oral	969:241682	241682	447426	0	None	ENVO:human-associated habitat	HMP_production_phase_1	UBERON:mucosa of tongue	False	years	y	19
SRS015425	SRS015425.571374	TCAGACCGGAAGC	CCGTCAATTCMTTTRAGT	v35	swab	WUGSC	y	WUGSC	HMP_production_phase_602	SRR047559	27	mimarks-survey	human	0	WUGSC	9606	n	human vagina metagenome	0	3.5	-95.71	This HMP production phase represents pyrosequencing of 16S rRNA genes amplified from multiple body sites across hundreds of human subjects. There are two time points represented for a subset of these subjects. Using default protocol v4.2., data for the 16S window spanning V3-V5 was generated for all samples, with a second 16S window spanning V1-V3 generated for a majority of the samples. 16S rRNA…	UBERON:vaginal fornix	pyrosequencing	HMP_v35	256.05	2010	Negative	2008-2010	1	0	ENVO:human-associated habitat	female	Titanium	GAZ:United States of America	HMP_production_phase_1	Urogenital_tract	969:241682	241682	646099	0	None	ENVO:human-associated habitat	HMP_production_phase_1	UBERON:vaginal fornix	False	years	y	19
SRS015450	SRS015450.574024	TCAGAGGCGGC	CCGTCAATTCMTTTRAGT	v35	swab	WUGSC	y	WUGSC	HMP_production_phase_605	SRR044669	35	mimarks-survey	human	0	WUGSC	9606	n	human nose metagenome	0	0	-95.71	This HMP production phase represents pyrosequencing of 16S rRNA genes amplified from multiple body sites across hundreds of human subjects. There are two time points represented for a subset of these subjects. Using default protocol v4.2., data for the 16S window spanning V3-V5 was generated for all samples, with a second 16S window spanning V1-V3 generated for a majority of the samples. 16S rRNA…	UBERON:nostril	pyrosequencing	HMP_v35	256.05	2010	Negative	2008-2010	0	0	ENVO:human-associated habitat	male	Titanium	GAZ:United States of America	HMP_production_phase_1	Airways	969:241743	241743	646099	0	None	ENVO:human-associated habitat	HMP_production_phase_1	UBERON:nostril		years	y	26
SRS015450	SRS015450.572274	TCAGAGGCGGC	CCGTCAATTCMTTTRAGT	v35	swab	WUGSC	y	WUGSC	HMP_production_phase_605	SRR044732	35	mimarks-survey	human	0	WUGSC	9606	n	human nose metagenome	0	0	-95.71	This HMP production phase represents pyrosequencing of 16S rRNA genes amplified from multiple body sites across hundreds of human subjects. There are two time points represented for a subset of these subjects. Using default protocol v4.2., data for the 16S window spanning V3-V5 was generated for all samples, with a second 16S window spanning V1-V3 generated for a majority of the samples. 16S rRNA…	UBERON:nostril	pyrosequencing	HMP_v35	256.05	2010	Negative	2008-2010	0	0	ENVO:human-associated habitat	male	Titanium	GAZ:United States of America	HMP_production_phase_1	Airways	969:241743	241743	646099	0	None	ENVO:human-associated habitat	HMP_production_phase_1	UBERON:nostril		years	y	26
SRS015450	SRS015450.571324	TCAGAGGCGGC	CCGTCAATTCMTTTRAGT	v35	swab	WUGSC	y	WUGSC	HMP_production_phase_605	SRR044695	35	mimarks-survey	human	0	WUGSC	9606	n	human nose metagenome	0	0	-95.71	This HMP production phase represents pyrosequencing of 16S rRNA genes amplified from multiple body sites across hundreds of human subjects. There are two time points represented for a subset of these subjects. Using default protocol v4.2., data for the 16S window spanning V3-V5 was generated for all samples, with a second 16S window spanning V1-V3 generated for a majority of the samples. 16S rRNA…	UBERON:nostril	pyrosequencing	HMP_v35	256.05	2010	Negative	2008-2010	0	0	ENVO:human-associated habitat	male	Titanium	GAZ:United States of America	HMP_production_phase_1	Airways	969:241743	241743	646099	0	None	ENVO:human-associated habitat	HMP_production_phase_1	UBERON:nostril		years	y	26
SRS015450	SRS015450.573348	TCAGAGGCGGC	CCGTCAATTCMTTTRAGT	v35	swab	WUGSC	y	WUGSC	HMP_production_phase_605	SRR044758	35	mimarks-survey	human	0	WUGSC	9606	n	human nose metagenome	0	0	-95.71	This HMP production phase represents pyrosequencing of 16S rRNA genes amplified from multiple body sites across hundreds of human subjects. There are two time points represented for a subset of these subjects. Using default protocol v4.2., data for the 16S window spanning V3-V5 was generated for all samples, with a second 16S window spanning V1-V3 generated for a majority of the samples. 16S rRNA…	UBERON:nostril	pyrosequencing	HMP_v35	256.05	2010	Negative	2008-2010	0	0	ENVO:human-associated habitat	male	Titanium	GAZ:United States of America	HMP_production_phase_1	Airways	969:241743	241743	646099	0	None	ENVO:human-associated habitat	HMP_production_phase_1	UBERON:nostril		years	y	26
SRS015470	SRS015470.575238	TCAGAACCAGC	CCGTCAATTCMTTTRAGT	v35	curette	WUGSC	y	WUGSC	HMP_production_phase_613	SRR044759	35	mimarks-survey	human	0	WUGSC	9606	n	human oral metagenome	0	0	-95.71	This HMP production phase represents pyrosequencing of 16S rRNA genes amplified from multiple body sites across hundreds of human subjects. There are two time points represented for a subset of these subjects. Using default protocol v4.2., data for the 16S window spanning V3-V5 was generated for all samples, with a second 16S window spanning V1-V3 generated for a majority of the samples. 16S rRNA…	UBERON:mouth	pyrosequencing	HMP_v35	256.05	2010	Negative	2008-2010	0	0	ENVO:human-associated habitat	male	Titanium	GAZ:United States of America	HMP_production_phase_1	Oral	969:241743	241743	447426	0	None	ENVO:human-associated habitat	HMP_production_phase_1	UBERON:gingiva		years	y	26
SRS015470	SRS015470.576552	TCAGAACCAGC	CCGTCAATTCMTTTRAGT	v35	curette	WUGSC	y	WUGSC	HMP_production_phase_613	SRR047457	35	mimarks-survey	human	0	WUGSC	9606	n	human oral metagenome	0	0	-95.71	This HMP production phase represents pyrosequencing of 16S rRNA genes amplified from multiple body sites across hundreds of human subjects. There are two time points represented for a subset of these subjects. Using default protocol v4.2., data for the 16S window spanning V3-V5 was generated for all samples, with a second 16S window spanning V1-V3 generated for a majority of the samples. 16S rRNA…	UBERON:mouth	pyrosequencing	HMP_v35	256.05	2010	Negative	2008-2010	0	0	ENVO:human-associated habitat	male	Titanium	GAZ:United States of America	HMP_production_phase_1	Oral	969:241743	241743	447426	0	None	ENVO:human-associated habitat	HMP_production_phase_1	UBERON:gingiva		years	y	26
SRS015470	SRS015470.573946	TCAGAACCAGC	CCGTCAATTCMTTTRAGT	v35	curette	WUGSC	y	WUGSC	HMP_production_phase_613	SRR044696	35	mimarks-survey	human	0	WUGSC	9606	n	human oral metagenome	0	0	-95.71	This HMP production phase represents pyrosequencing of 16S rRNA genes amplified from multiple body sites across hundreds of human subjects. There are two time points represented for a subset of these subjects. Using default protocol v4.2., data for the 16S window spanning V3-V5 was generated for all samples, with a second 16S window spanning V1-V3 generated for a majority of the samples. 16S rRNA…	UBERON:mouth	pyrosequencing	HMP_v35	256.05	2010	Negative	2008-2010	0	0	ENVO:human-associated habitat	male	Titanium	GAZ:United States of America	HMP_production_phase_1	Oral	969:241743	241743	447426	0	None	ENVO:human-associated habitat	HMP_production_phase_1	UBERON:gingiva		years	y	26
SRS015470	SRS015470.574459	TCAGAACCAGC	CCGTCAATTCMTTTRAGT	v35	curette	WUGSC	y	WUGSC	HMP_production_phase_613	SRR044670	35	mimarks-survey	human	0	WUGSC	9606	n	human oral metagenome	0	0	-95.71	This HMP production phase represents pyrosequencing of 16S rRNA genes amplified from multiple body sites across hundreds of human subjects. There are two time points represented for a subset of these subjects. Using default protocol v4.2., data for the 16S window spanning V3-V5 was generated for all samples, with a second 16S window spanning V1-V3 generated for a majority of the samples. 16S rRNA…	UBERON:mouth	pyrosequencing	HMP_v35	256.05	2010	Negative	2008-2010	0	0	ENVO:human-associated habitat	male	Titanium	GAZ:United States of America	HMP_production_phase_1	Oral	969:241743	241743	447426	0	None	ENVO:human-associated habitat	HMP_production_phase_1	UBERON:gingiva		years	y	26
SRS015574	SRS015574.575989	TCAGAACGAGGC	CCGTCAATTCMTTTRAGT	v35	curette	WUGSC	y	WUGSC	HMP_production_phase_637	SRR044120	18	mimarks-survey	human	0	WUGSC	9606	n	human oral metagenome	0	0	-95.71	This HMP production phase represents pyrosequencing of 16S rRNA genes amplified from multiple body sites across hundreds of human subjects. There are two time points represented for a subset of these subjects. Using default protocol v4.2., data for the 16S window spanning V3-V5 was generated for all samples, with a second 16S window spanning V1-V3 generated for a majority of the samples. 16S rRNA…	UBERON:mouth	pyrosequencing	HMP_v35	256.05	2010	Negative	2008-2010	0	0	ENVO:human-associated habitat	male	Titanium	GAZ:United States of America	HMP_production_phase_1	Oral	969:241802	241802	447426	0	None	ENVO:human-associated habitat	HMP_production_phase_1	UBERON:gingiva	False	years	y	28
SRS015578	SRS015578.571615	TCAGTCGAGGAAC	CCGTCAATTCMTTTRAGT	v35	stool_specimen_collection_kit	WUGSC	y	WUGSC	HMP_production_phase_639	SRR043983	18	mimarks-survey	human	0	WUGSC	9606	n	human gut metagenome	0	0	-95.71	This HMP production phase represents pyrosequencing of 16S rRNA genes amplified from multiple body sites across hundreds of human subjects. There are two time points represented for a subset of these subjects. Using default protocol v4.2., data for the 16S window spanning V3-V5 was generated for all samples, with a second 16S window spanning V1-V3 generated for a majority of the samples. 16S rRNA…	UBERON:feces	pyrosequencing	HMP_v35	256.05	2010	Negative	2008-2010	0	0	ENVO:human-associated habitat	male	Titanium	GAZ:United States of America	HMP_production_phase_1	Gastrointestinal_tract	969:241802	241802	408170	0	None	ENVO:human-associated habitat	HMP_production_phase_1	UBERON:feces	False	years	y	28
SRS015663	SRS015663.574452	TCAGAAGGCAC	CCGTCAATTCMTTTRAGT	v35	stool_specimen_collection_kit	WUGSC	y	WUGSC	HMP_production_phase_662	SRR044257	26	mimarks-survey	human	0	WUGSC	9606	n	human gut metagenome	0	0	-95.71	This HMP production phase represents pyrosequencing of 16S rRNA genes amplified from multiple body sites across hundreds of human subjects. There are two time points represented for a subset of these subjects. Using default protocol v4.2., data for the 16S window spanning V3-V5 was generated for all samples, with a second 16S window spanning V1-V3 generated for a majority of the samples. 16S rRNA…	UBERON:feces	pyrosequencing	HMP_v35	256.05	2010	Negative	2008-2010	0	0	ENVO:human-associated habitat	male	Titanium	GAZ:United States of America	HMP_production_phase_1	Gastrointestinal_tract	969:241845	241845	408170	0	None	ENVO:human-associated habitat	HMP_production_phase_1	UBERON:feces	False	years	y	25
SRS015762	SRS015762.574848	TCAGTGAAGC	CCGTCAATTCMTTTRAGT	v35	swab	WUGSC	y	WUGSC	HMP_production_phase_686	SRR049863	26	mimarks-survey	human	0	WUGSC	9606	n	human oral metagenome	0	0	-95.71	This HMP production phase represents pyrosequencing of 16S rRNA genes amplified from multiple body sites across hundreds of human subjects. There are two time points represented for a subset of these subjects. Using default protocol v4.2., data for the 16S window spanning V3-V5 was generated for all samples, with a second 16S window spanning V1-V3 generated for a majority of the samples. 16S rRNA…	UBERON:tongue	pyrosequencing	HMP_v35	256.05	2010	Negative	2008-2010	0	0	ENVO:human-associated habitat	male	Titanium	GAZ:United States of America	HMP_production_phase_1	Oral	969:241685	241685	447426	0	None	ENVO:human-associated habitat	HMP_production_phase_1	UBERON:mucosa of tongue	False	years	y	22
SRS015782	SRS015782.570244	TCAGACTCAC	CCGTCAATTCMTTTRAGT	v35	stool_specimen_collection_kit	WUGSC	y	WUGSC	HMP_production_phase_693	SRR044216	26	mimarks-survey	human	0	WUGSC	9606	n	human gut metagenome	0	0	-95.71	This HMP production phase represents pyrosequencing of 16S rRNA genes amplified from multiple body sites across hundreds of human subjects. There are two time points represented for a subset of these subjects. Using default protocol v4.2., data for the 16S window spanning V3-V5 was generated for all samples, with a second 16S window spanning V1-V3 generated for a majority of the samples. 16S rRNA…	UBERON:feces	pyrosequencing	HMP_v35	256.05	2010	Negative	2008-2010	0	0	ENVO:human-associated habitat	male	Titanium	GAZ:United States of America	HMP_production_phase_1	Gastrointestinal_tract	969:241685	241685	408170	0	None	ENVO:human-associated habitat	HMP_production_phase_1	UBERON:feces	False	years	y	22
SRS015854	SRS015854.576212	TCAGCGGTCTTC	CCGTCAATTCMTTTRAGT	v35	stool_specimen_collection_kit	WUGSC	y	WUGSC	HMP_production_phase_711	SRR043760	39	mimarks-survey	human	0	WUGSC	9606	n	human gut metagenome	0	0	-95.71	This HMP production phase represents pyrosequencing of 16S rRNA genes amplified from multiple body sites across hundreds of human subjects. There are two time points represented for a subset of these subjects. Using default protocol v4.2., data for the 16S window spanning V3-V5 was generated for all samples, with a second 16S window spanning V1-V3 generated for a majority of the samples. 16S rRNA…	UBERON:feces	pyrosequencing	HMP_v35	256.05	2010	Negative	2008-2010	0	0	ENVO:human-associated habitat	male	Titanium	GAZ:United States of America	HMP_production_phase_1	Gastrointestinal_tract	969:241830	241830	408170	0	None	ENVO:human-associated habitat	HMP_production_phase_1	UBERON:feces	False	years	y	24
SRS015921	SRS015921.574456	TCAGTGGTGAAC	CCGTCAATTCMTTTRAGT	v35	swab	WUGSC	y	WUGSC	HMP_production_phase_732	SRR044641	23	mimarks-survey	human	0	WUGSC	9606	n	human oral metagenome	0	0	-95.71	This HMP production phase represents pyrosequencing of 16S rRNA genes amplified from multiple body sites across hundreds of human subjects. There are two time points represented for a subset of these subjects. Using default protocol v4.2., data for the 16S window spanning V3-V5 was generated for all samples, with a second 16S window spanning V1-V3 generated for a majority of the samples. 16S rRNA…	UBERON:mouth	pyrosequencing	HMP_v35	256.05	2010	Negative	2008-2010	0	0	ENVO:human-associated habitat	male	Titanium	GAZ:United States of America	HMP_production_phase_1	Oral	969:241778	241778	447426	0	None	ENVO:human-associated habitat	HMP_production_phase_1	UBERON:buccal mucosa	False	years	y	24
SRS015921	SRS015921.575078	TCAGTGGTGAAC	CCGTCAATTCMTTTRAGT	v35	swab	WUGSC	y	WUGSC	HMP_production_phase_732	SRR044611	23	mimarks-survey	human	0	WUGSC	9606	n	human oral metagenome	0	0	-95.71	This HMP production phase represents pyrosequencing of 16S rRNA genes amplified from multiple body sites across hundreds of human subjects. There are two time points represented for a subset of these subjects. Using default protocol v4.2., data for the 16S window spanning V3-V5 was generated for all samples, with a second 16S window spanning V1-V3 generated for a majority of the samples. 16S rRNA…	UBERON:mouth	pyrosequencing	HMP_v35	256.05	2010	Negative	2008-2010	0	0	ENVO:human-associated habitat	male	Titanium	GAZ:United States of America	HMP_production_phase_1	Oral	969:241778	241778	447426	0	None	ENVO:human-associated habitat	HMP_production_phase_1	UBERON:buccal mucosa	False	years	y	24
SRS015960	SRS015960.575325	TCAGACGTTCCAC	CCGTCAATTCMTTTRAGT	v35	stool_specimen_collection_kit	WUGSC	y	WUGSC	HMP_production_phase_742	SRR044119	22	mimarks-survey	human	0	WUGSC	9606	n	human gut metagenome	0	0	-95.71	This HMP production phase represents pyrosequencing of 16S rRNA genes amplified from multiple body sites across hundreds of human subjects. There are two time points represented for a subset of these subjects. Using default protocol v4.2., data for the 16S window spanning V3-V5 was generated for all samples, with a second 16S window spanning V1-V3 generated for a majority of the samples. 16S rRNA…	UBERON:feces	pyrosequencing	HMP_v35	256.05	2010	Negative	2008-2010	0	0	ENVO:human-associated habitat	male	Titanium	GAZ:United States of America	HMP_production_phase_1	Gastrointestinal_tract	969:241769	241769	408170	0	None	ENVO:human-associated habitat	HMP_production_phase_1	UBERON:feces	False	years	y	23
SRS016002	SRS016002.572941	TCAGTTCGTGGC	CCGTCAATTCMTTTRAGT	v35	swab	WUGSC	y	WUGSC	HMP_production_phase_753	SRR044274	27	mimarks-survey	human	0	WUGSC	9606	n	human oral metagenome	0	0	-95.71	This HMP production phase represents pyrosequencing of 16S rRNA genes amplified from multiple body sites across hundreds of human subjects. There are two time points represented for a subset of these subjects. Using default protocol v4.2., data for the 16S window spanning V3-V5 was generated for all samples, with a second 16S window spanning V1-V3 generated for a majority of the samples. 16S rRNA…	UBERON:tongue	pyrosequencing	HMP_v35	256.05	2010	Negative	2008-2010	0	0	ENVO:human-associated habitat	male	Titanium	GAZ:United States of America	HMP_production_phase_1	Oral	969:241708	241708	447426	0	None	ENVO:human-associated habitat	HMP_production_phase_1	UBERON:mucosa of tongue	False	years	y	None
SRS016018	SRS016018.576061	TCAGTTGACAAC	CCGTCAATTCMTTTRAGT	v35	stool_specimen_collection_kit	WUGSC	y	WUGSC	HMP_production_phase_761	SRR044251	27	mimarks-survey	human	0	WUGSC	9606	n	human gut metagenome	0	0	-95.71	This HMP production phase represents pyrosequencing of 16S rRNA genes amplified from multiple body sites across hundreds of human subjects. There are two time points represented for a subset of these subjects. Using default protocol v4.2., data for the 16S window spanning V3-V5 was generated for all samples, with a second 16S window spanning V1-V3 generated for a majority of the samples. 16S rRNA…	UBERON:feces	pyrosequencing	HMP_v35	256.05	2010	Negative	2008-2010	0	0	ENVO:human-associated habitat	male	Titanium	GAZ:United States of America	HMP_production_phase_1	Gastrointestinal_tract	969:241708	241708	408170	0	None	ENVO:human-associated habitat	HMP_production_phase_1	UBERON:feces	False	years	y	None
SRS016056	SRS016056.575793	TCAGACCGTAATC	CCGTCAATTCMTTTRAGT	v35	stool_specimen_collection_kit	WUGSC	y	WUGSC	HMP_production_phase_771	SRR044252	21	mimarks-survey	human	0	WUGSC	9606	n	human gut metagenome	0	0	-95.71	This HMP production phase represents pyrosequencing of 16S rRNA genes amplified from multiple body sites across hundreds of human subjects. There are two time points represented for a subset of these subjects. Using default protocol v4.2., data for the 16S window spanning V3-V5 was generated for all samples, with a second 16S window spanning V1-V3 generated for a majority of the samples. 16S rRNA…	UBERON:feces	pyrosequencing	HMP_v35	256.05	2010	Negative	2008-2010	0	0	ENVO:human-associated habitat	male	Titanium	GAZ:United States of America	HMP_production_phase_1	Gastrointestinal_tract	969:241741	241741	408170	0	None	ENVO:human-associated habitat	HMP_production_phase_1	UBERON:feces	False	years	y	26
SRS016095	SRS016095.576115	TCAGATCTTAC	CCGTCAATTCMTTTRAGT	v35	stool_specimen_collection_kit	WUGSC	y	WUGSC	HMP_production_phase_780	SRR044395	21	mimarks-survey	human	0	WUGSC	9606	n	human gut metagenome	0	4.1	-95.71	This HMP production phase represents pyrosequencing of 16S rRNA genes amplified from multiple body sites across hundreds of human subjects. There are two time points represented for a subset of these subjects. Using default protocol v4.2., data for the 16S window spanning V3-V5 was generated for all samples, with a second 16S window spanning V1-V3 generated for a majority of the samples. 16S rRNA…	UBERON:feces	pyrosequencing	HMP_v35	256.05	2010	Negative	2008-2010	1	0	ENVO:human-associated habitat	female	Titanium	GAZ:United States of America	HMP_production_phase_1	Gastrointestinal_tract	969:241701	241701	408170	0	None	ENVO:human-associated habitat	HMP_production_phase_1	UBERON:feces	False	years	y	20
SRS016111	SRS016111.571841	TCAGTCTTGGC	CCGTCAATTCMTTTRAGT	v35	swab	WUGSC	y	WUGSC	HMP_production_phase_786	SRR044399	21	mimarks-survey	human	0	WUGSC	9606	n	human vagina metagenome	0	4.1	-95.71	This HMP production phase represents pyrosequencing of 16S rRNA genes amplified from multiple body sites across hundreds of human subjects. There are two time points represented for a subset of these subjects. Using default protocol v4.2., data for the 16S window spanning V3-V5 was generated for all samples, with a second 16S window spanning V1-V3 generated for a majority of the samples. 16S rRNA…	UBERON:vaginal fornix	pyrosequencing	HMP_v35	256.05	2010	Negative	2008-2010	1	0	ENVO:human-associated habitat	female	Titanium	GAZ:United States of America	HMP_production_phase_1	Urogenital_tract	969:241701	241701	646099	0	None	ENVO:human-associated habitat	HMP_production_phase_1	UBERON:vaginal fornix	False	years	y	20
SRS016203	SRS016203.576485	TCAGTCACAC	CCGTCAATTCMTTTRAGT	v35	stool_specimen_collection_kit	WUGSC	y	WUGSC	HMP_production_phase_808	SRR044423	23	mimarks-survey	human	0	WUGSC	9606	n	human gut metagenome	0	3.6	-95.71	This HMP production phase represents pyrosequencing of 16S rRNA genes amplified from multiple body sites across hundreds of human subjects. There are two time points represented for a subset of these subjects. Using default protocol v4.2., data for the 16S window spanning V3-V5 was generated for all samples, with a second 16S window spanning V1-V3 generated for a majority of the samples. 16S rRNA…	UBERON:feces	pyrosequencing	HMP_v35	256.05	2010	Negative	2008-2010	1	0	ENVO:human-associated habitat	female	Titanium	GAZ:United States of America	HMP_production_phase_1	Gastrointestinal_tract	969:241687	241687	408170	0	None	ENVO:human-associated habitat	HMP_production_phase_1	UBERON:feces	False	years	y	27
SRS016225	SRS016225.576071	TCAGCGACTC	CCGTCAATTCMTTTRAGT	v35	swab	WUGSC	y	WUGSC	HMP_production_phase_818	SRR044381	23	mimarks-survey	human	0	WUGSC	9606	n	human oral metagenome	0	3.6	-95.71	This HMP production phase represents pyrosequencing of 16S rRNA genes amplified from multiple body sites across hundreds of human subjects. There are two time points represented for a subset of these subjects. Using default protocol v4.2., data for the 16S window spanning V3-V5 was generated for all samples, with a second 16S window spanning V1-V3 generated for a majority of the samples. 16S rRNA…	UBERON:tongue	pyrosequencing	HMP_v35	256.05	2010	Negative	2008-2010	1	0	ENVO:human-associated habitat	female	Titanium	GAZ:United States of America	HMP_production_phase_1	Oral	969:241687	241687	447426	0	None	ENVO:human-associated habitat	HMP_production_phase_1	UBERON:mucosa of tongue	False	years	y	27
SRS016267	SRS016267.574460	TCAGCGCAAC	CCGTCAATTCMTTTRAGT	v35	stool_specimen_collection_kit	WUGSC	y	WUGSC	HMP_production_phase_831	SRR044091	29	mimarks-survey	human	0	WUGSC	9606	n	human gut metagenome	0	0	-95.71	This HMP production phase represents pyrosequencing of 16S rRNA genes amplified from multiple body sites across hundreds of human subjects. There are two time points represented for a subset of these subjects. Using default protocol v4.2., data for the 16S window spanning V3-V5 was generated for all samples, with a second 16S window spanning V1-V3 generated for a majority of the samples. 16S rRNA…	UBERON:feces	pyrosequencing	HMP_v35	256.05	2010	Negative	2008-2010	0	0	ENVO:human-associated habitat	male	Titanium	GAZ:United States of America	HMP_production_phase_1	Gastrointestinal_tract	969:241681	241681	408170	0	None	ENVO:human-associated habitat	HMP_production_phase_1	UBERON:feces	False	years	y	24
SRS016319	SRS016319.574268	TCAGAACACAAC	CCGTCAATTCMTTTRAGT	v35	swab	WUGSC	y	WUGSC	HMP_production_phase_846	SRR044435	20	mimarks-survey	human	0	WUGSC	9606	n	human oral metagenome	0	0	-95.71	This HMP production phase represents pyrosequencing of 16S rRNA genes amplified from multiple body sites across hundreds of human subjects. There are two time points represented for a subset of these subjects. Using default protocol v4.2., data for the 16S window spanning V3-V5 was generated for all samples, with a second 16S window spanning V1-V3 generated for a majority of the samples. 16S rRNA…	UBERON:tongue	pyrosequencing	HMP_v35	256.05	2010	Negative	2008-2010	0	0	ENVO:human-associated habitat	male	Titanium	GAZ:United States of America	HMP_production_phase_1	Oral	969:241813	241813	447426	0	None	ENVO:human-associated habitat	HMP_production_phase_1	UBERON:mucosa of tongue	False	years	y	23
SRS016331	SRS016331.571080	TCAGAAGAGTTC	CCGTCAATTCMTTTRAGT	v35	curette	WUGSC	y	WUGSC	HMP_production_phase_852	SRR044384	20	mimarks-survey	human	0	WUGSC	9606	n	human oral metagenome	0	0	-95.71	This HMP production phase represents pyrosequencing of 16S rRNA genes amplified from multiple body sites across hundreds of human subjects. There are two time points represented for a subset of these subjects. Using default protocol v4.2., data for the 16S window spanning V3-V5 was generated for all samples, with a second 16S window spanning V1-V3 generated for a majority of the samples. 16S rRNA…	UBERON:mouth	pyrosequencing	HMP_v35	256.05	2010	Negative	2008-2010	0	0	ENVO:human-associated habitat	male	Titanium	GAZ:United States of America	HMP_production_phase_1	Oral	969:241813	241813	447426	0	None	ENVO:human-associated habitat	HMP_production_phase_1	UBERON:gingiva	False	years	y	23
SRS016335	SRS016335.574806	TCAGTCCAGAAC	CCGTCAATTCMTTTRAGT	v35	stool_specimen_collection_kit	WUGSC	y	WUGSC	HMP_production_phase_854	SRR044424	20	mimarks-survey	human	0	WUGSC	9606	n	human gut metagenome	0	0	-95.71	This HMP production phase represents pyrosequencing of 16S rRNA genes amplified from multiple body sites across hundreds of human subjects. There are two time points represented for a subset of these subjects. Using default protocol v4.2., data for the 16S window spanning V3-V5 was generated for all samples, with a second 16S window spanning V1-V3 generated for a majority of the samples. 16S rRNA…	UBERON:feces	pyrosequencing	HMP_v35	256.05	2010	Negative	2008-2010	0	0	ENVO:human-associated habitat	male	Titanium	GAZ:United States of America	HMP_production_phase_1	Gastrointestinal_tract	969:241813	241813	408170	0	None	ENVO:human-associated habitat	HMP_production_phase_1	UBERON:feces	False	years	y	23
SRS016349	SRS016349.575027	TCAGACGGTCCGC	CCGTCAATTCMTTTRAGT	v35	swab	BI	y	BI	HMP_production_phase_858	SRR040949	27	mimarks-survey	human	0	BI	9606	n	human oral metagenome	0	0	-95.71	This HMP production phase represents pyrosequencing of 16S rRNA genes amplified from multiple body sites across hundreds of human subjects. There are two time points represented for a subset of these subjects. Using default protocol v4.2., data for the 16S window spanning V3-V5 was generated for all samples, with a second 16S window spanning V1-V3 generated for a majority of the samples. 16S rRNA…	UBERON:mouth	pyrosequencing	HMP_v35	256.05	2010	Negative	2008-2010	0	0	ENVO:human-associated habitat	male	Titanium	GAZ:United States of America	HMP_production_phase_1	Oral	969:241839	241839	447426	0	None	ENVO:human-associated habitat	HMP_production_phase_1	UBERON:buccal mucosa	False	years	y	23
SRS016434	SRS016434.574463	TCAGACGGTCCGC	CCGTCAATTCMTTTRAGT	v35	swab	BI	y	BI	HMP_production_phase_882	SRR042796	25	mimarks-survey	human	0	BI	9606	n	human nose metagenome	0	0	-95.71	This HMP production phase represents pyrosequencing of 16S rRNA genes amplified from multiple body sites across hundreds of human subjects. There are two time points represented for a subset of these subjects. Using default protocol v4.2., data for the 16S window spanning V3-V5 was generated for all samples, with a second 16S window spanning V1-V3 generated for a majority of the samples. 16S rRNA…	UBERON:nostril	pyrosequencing	HMP_v35	256.05	2010	Negative	2008-2010	0	0	ENVO:human-associated habitat	male	Titanium	GAZ:United States of America	HMP_production_phase_1	Airways	969:241749	241749	646099	0	None	ENVO:human-associated habitat	HMP_production_phase_1	UBERON:nostril	False	years	y	23
SRS016434	SRS016434.575722	TCAGACGGTCCGC	CCGTCAATTCMTTTRAGT	v35	swab	BI	y	BI	HMP_production_phase_882	SRR042800	25	mimarks-survey	human	0	BI	9606	n	human nose metagenome	0	0	-95.71	This HMP production phase represents pyrosequencing of 16S rRNA genes amplified from multiple body sites across hundreds of human subjects. There are two time points represented for a subset of these subjects. Using default protocol v4.2., data for the 16S window spanning V3-V5 was generated for all samples, with a second 16S window spanning V1-V3 generated for a majority of the samples. 16S rRNA…	UBERON:nostril	pyrosequencing	HMP_v35	256.05	2010	Negative	2008-2010	0	0	ENVO:human-associated habitat	male	Titanium	GAZ:United States of America	HMP_production_phase_1	Airways	969:241749	241749	646099	0	None	ENVO:human-associated habitat	HMP_production_phase_1	UBERON:nostril	False	years	y	23
SRS016434	SRS016434.575612	TCAGACGGTCCGC	CCGTCAATTCMTTTRAGT	v35	swab	BI	y	BI	HMP_production_phase_882	SRR041398	25	mimarks-survey	human	0	BI	9606	n	human nose metagenome	0	0	-95.71	This HMP production phase represents pyrosequencing of 16S rRNA genes amplified from multiple body sites across hundreds of human subjects. There are two time points represented for a subset of these subjects. Using default protocol v4.2., data for the 16S window spanning V3-V5 was generated for all samples, with a second 16S window spanning V1-V3 generated for a majority of the samples. 16S rRNA…	UBERON:nostril	pyrosequencing	HMP_v35	256.05	2010	Negative	2008-2010	0	0	ENVO:human-associated habitat	male	Titanium	GAZ:United States of America	HMP_production_phase_1	Airways	969:241749	241749	646099	0	None	ENVO:human-associated habitat	HMP_production_phase_1	UBERON:nostril	False	years	y	23
SRS016529	SRS016529.572228	TCAGACGAAGTC	CCGTCAATTCMTTTRAGT	v35	swab	BI	y	BI	HMP_production_phase_901	SRR040656	23	mimarks-survey	human	0	BI	9606	n	human oral metagenome	0	3.7	-95.71	This HMP production phase represents pyrosequencing of 16S rRNA genes amplified from multiple body sites across hundreds of human subjects. There are two time points represented for a subset of these subjects. Using default protocol v4.2., data for the 16S window spanning V3-V5 was generated for all samples, with a second 16S window spanning V1-V3 generated for a majority of the samples. 16S rRNA…	UBERON:tongue	pyrosequencing	HMP_v35	256.05	2010	Negative	2008-2010	1	0	ENVO:human-associated habitat	female	Titanium	GAZ:United States of America	HMP_production_phase_1	Oral	969:241831	241831	447426	0	None	ENVO:human-associated habitat	HMP_production_phase_1	UBERON:mucosa of tongue	False	years	y	20
SRS016529	SRS016529.574547	TCAGACGAAGTC	CCGTCAATTCMTTTRAGT	v35	swab	BI	y	BI	HMP_production_phase_901	SRR040580	23	mimarks-survey	human	0	BI	9606	n	human oral metagenome	0	3.7	-95.71	This HMP production phase represents pyrosequencing of 16S rRNA genes amplified from multiple body sites across hundreds of human subjects. There are two time points represented for a subset of these subjects. Using default protocol v4.2., data for the 16S window spanning V3-V5 was generated for all samples, with a second 16S window spanning V1-V3 generated for a majority of the samples. 16S rRNA…	UBERON:tongue	pyrosequencing	HMP_v35	256.05	2010	Negative	2008-2010	1	0	ENVO:human-associated habitat	female	Titanium	GAZ:United States of America	HMP_production_phase_1	Oral	969:241831	241831	447426	0	None	ENVO:human-associated habitat	HMP_production_phase_1	UBERON:mucosa of tongue	False	years	y	20
SRS016533	SRS016533.576206	TCAGTCTCGAC	CCGTCAATTCMTTTRAGT	v35	swab	BI	y	BI	HMP_production_phase_903	SRR041055	23	mimarks-survey	human	0	BI	9606	n	human oral metagenome	0	3.7	-95.71	This HMP production phase represents pyrosequencing of 16S rRNA genes amplified from multiple body sites across hundreds of human subjects. There are two time points represented for a subset of these subjects. Using default protocol v4.2., data for the 16S window spanning V3-V5 was generated for all samples, with a second 16S window spanning V1-V3 generated for a majority of the samples. 16S rRNA…	UBERON:mouth	pyrosequencing	HMP_v35	256.05	2010	Negative	2008-2010	1	0	ENVO:human-associated habitat	female	Titanium	GAZ:United States of America	HMP_production_phase_1	Oral	969:241831	241831	447426	0	None	ENVO:human-associated habitat	HMP_production_phase_1	UBERON:buccal mucosa	False	years	y	20
SRS016533	SRS016533.571138	TCAGTCTCGAC	CCGTCAATTCMTTTRAGT	v35	swab	BI	y	BI	HMP_production_phase_903	SRR041712	23	mimarks-survey	human	0	BI	9606	n	human oral metagenome	0	3.7	-95.71	This HMP production phase represents pyrosequencing of 16S rRNA genes amplified from multiple body sites across hundreds of human subjects. There are two time points represented for a subset of these subjects. Using default protocol v4.2., data for the 16S window spanning V3-V5 was generated for all samples, with a second 16S window spanning V1-V3 generated for a majority of the samples. 16S rRNA…	UBERON:mouth	pyrosequencing	HMP_v35	256.05	2010	Negative	2008-2010	1	0	ENVO:human-associated habitat	female	Titanium	GAZ:United States of America	HMP_production_phase_1	Oral	969:241831	241831	447426	0	None	ENVO:human-associated habitat	HMP_production_phase_1	UBERON:buccal mucosa	False	years	y	20
SRS016553	SRS016553.575894	TCAGTGCGTTC	CCGTCAATTCMTTTRAGT	v35	swab	BI	y	BI	HMP_production_phase_913	SRR040582	23	mimarks-survey	human	0	BI	9606	n	human nose metagenome	0	3.7	-95.71	This HMP production phase represents pyrosequencing of 16S rRNA genes amplified from multiple body sites across hundreds of human subjects. There are two time points represented for a subset of these subjects. Using default protocol v4.2., data for the 16S window spanning V3-V5 was generated for all samples, with a second 16S window spanning V1-V3 generated for a majority of the samples. 16S rRNA…	UBERON:nostril	pyrosequencing	HMP_v35	256.05	2010	Negative	2008-2010	1	0	ENVO:human-associated habitat	female	Titanium	GAZ:United States of America	HMP_production_phase_1	Airways	969:241831	241831	646099	0	None	ENVO:human-associated habitat	HMP_production_phase_1	UBERON:nostril	False	years	y	20
SRS016553	SRS016553.575183	TCAGTGCGTTC	CCGTCAATTCMTTTRAGT	v35	swab	BI	y	BI	HMP_production_phase_913	SRR040617	23	mimarks-survey	human	0	BI	9606	n	human nose metagenome	0	3.7	-95.71	This HMP production phase represents pyrosequencing of 16S rRNA genes amplified from multiple body sites across hundreds of human subjects. There are two time points represented for a subset of these subjects. Using default protocol v4.2., data for the 16S window spanning V3-V5 was generated for all samples, with a second 16S window spanning V1-V3 generated for a majority of the samples. 16S rRNA…	UBERON:nostril	pyrosequencing	HMP_v35	256.05	2010	Negative	2008-2010	1	0	ENVO:human-associated habitat	female	Titanium	GAZ:United States of America	HMP_production_phase_1	Airways	969:241831	241831	646099	0	None	ENVO:human-associated habitat	HMP_production_phase_1	UBERON:nostril	False	years	y	20
SRS016559	SRS016559.574139	TCAGTAGGAATC	CCGTCAATTCMTTTRAGT	v35	swab	BI	y	BI	HMP_production_phase_916	SRR040662	23	mimarks-survey	human	0	BI	9606	n	human vagina metagenome	0	3.7	-95.71	This HMP production phase represents pyrosequencing of 16S rRNA genes amplified from multiple body sites across hundreds of human subjects. There are two time points represented for a subset of these subjects. Using default protocol v4.2., data for the 16S window spanning V3-V5 was generated for all samples, with a second 16S window spanning V1-V3 generated for a majority of the samples. 16S rRNA…	UBERON:vaginal fornix	pyrosequencing	HMP_v35	256.05	2010	Negative	2008-2010	1	0	ENVO:human-associated habitat	female	Titanium	GAZ:United States of America	HMP_production_phase_1	Urogenital_tract	969:241831	241831	646099	0	None	ENVO:human-associated habitat	HMP_production_phase_1	UBERON:vaginal fornix	False	years	y	20
SRS016559	SRS016559.572866	TCAGTAGGAATC	CCGTCAATTCMTTTRAGT	v35	swab	BI	y	BI	HMP_production_phase_916	SRR040605	23	mimarks-survey	human	0	BI	9606	n	human vagina metagenome	0	3.7	-95.71	This HMP production phase represents pyrosequencing of 16S rRNA genes amplified from multiple body sites across hundreds of human subjects. There are two time points represented for a subset of these subjects. Using default protocol v4.2., data for the 16S window spanning V3-V5 was generated for all samples, with a second 16S window spanning V1-V3 generated for a majority of the samples. 16S rRNA…	UBERON:vaginal fornix	pyrosequencing	HMP_v35	256.05	2010	Negative	2008-2010	1	0	ENVO:human-associated habitat	female	Titanium	GAZ:United States of America	HMP_production_phase_1	Urogenital_tract	969:241831	241831	646099	0	None	ENVO:human-associated habitat	HMP_production_phase_1	UBERON:vaginal fornix	False	years	y	20
SRS016585	SRS016585.574992	TCAGAAGGCCTC	CCGTCAATTCMTTTRAGT	v35	stool_specimen_collection_kit	BI	y	BI	HMP_production_phase_918	SRR043223	31	mimarks-survey	human	0	BI	9606	n	human gut metagenome	0	4.1	-95.71	This HMP production phase represents pyrosequencing of 16S rRNA genes amplified from multiple body sites across hundreds of human subjects. There are two time points represented for a subset of these subjects. Using default protocol v4.2., data for the 16S window spanning V3-V5 was generated for all samples, with a second 16S window spanning V1-V3 generated for a majority of the samples. 16S rRNA…	UBERON:feces	pyrosequencing	HMP_v35	256.05	2010	Negative	2008-2010	1	0	ENVO:human-associated habitat	female	Titanium	GAZ:United States of America	HMP_production_phase_1	Gastrointestinal_tract	969:241690	241690	408170	0	None	ENVO:human-associated habitat	HMP_production_phase_1	UBERON:feces		years	y	21
SRS016585	SRS016585.575781	TCAGAAGGCCTC	CCGTCAATTCMTTTRAGT	v35	stool_specimen_collection_kit	BI	y	BI	HMP_production_phase_918	SRR043249	31	mimarks-survey	human	0	BI	9606	n	human gut metagenome	0	4.1	-95.71	This HMP production phase represents pyrosequencing of 16S rRNA genes amplified from multiple body sites across hundreds of human subjects. There are two time points represented for a subset of these subjects. Using default protocol v4.2., data for the 16S window spanning V3-V5 was generated for all samples, with a second 16S window spanning V1-V3 generated for a majority of the samples. 16S rRNA…	UBERON:feces	pyrosequencing	HMP_v35	256.05	2010	Negative	2008-2010	1	0	ENVO:human-associated habitat	female	Titanium	GAZ:United States of America	HMP_production_phase_1	Gastrointestinal_tract	969:241690	241690	408170	0	None	ENVO:human-associated habitat	HMP_production_phase_1	UBERON:feces		years	y	21
SRS016585	SRS016585.571610	TCAGAAGGCCTC	CCGTCAATTCMTTTRAGT	v35	stool_specimen_collection_kit	BI	y	BI	HMP_production_phase_918	SRR042899	31	mimarks-survey	human	0	BI	9606	n	human gut metagenome	0	4.1	-95.71	This HMP production phase represents pyrosequencing of 16S rRNA genes amplified from multiple body sites across hundreds of human subjects. There are two time points represented for a subset of these subjects. Using default protocol v4.2., data for the 16S window spanning V3-V5 was generated for all samples, with a second 16S window spanning V1-V3 generated for a majority of the samples. 16S rRNA…	UBERON:feces	pyrosequencing	HMP_v35	256.05	2010	Negative	2008-2010	1	0	ENVO:human-associated habitat	female	Titanium	GAZ:United States of America	HMP_production_phase_1	Gastrointestinal_tract	969:241690	241690	408170	0	None	ENVO:human-associated habitat	HMP_production_phase_1	UBERON:feces		years	y	21
SRS016600	SRS016600.574934	TCAGTGACCGTC	CCGTCAATTCMTTTRAGT	v35	swab	BI	y	BI	HMP_production_phase_922	SRR041343	31	mimarks-survey	human	0	BI	9606	n	human oral metagenome	0	4.1	-95.71	This HMP production phase represents pyrosequencing of 16S rRNA genes amplified from multiple body sites across hundreds of human subjects. There are two time points represented for a subset of these subjects. Using default protocol v4.2., data for the 16S window spanning V3-V5 was generated for all samples, with a second 16S window spanning V1-V3 generated for a majority of the samples. 16S rRNA…	UBERON:mouth	pyrosequencing	HMP_v35	256.05	2010	Negative	2008-2010	1	0	ENVO:human-associated habitat	female	Titanium	GAZ:United States of America	HMP_production_phase_1	Oral	969:241690	241690	447426	0	None	ENVO:human-associated habitat	HMP_production_phase_1	UBERON:buccal mucosa	False	years	y	21
SRS016753	SRS016753.575947	TCAGTCCGAACAAC	CCGTCAATTCMTTTRAGT	v35	stool_specimen_collection_kit	BI	y	BI	HMP_production_phase_966	SRR041461	21	mimarks-survey	human	0	BI	9606	n	human gut metagenome	0	0	-95.71	This HMP production phase represents pyrosequencing of 16S rRNA genes amplified from multiple body sites across hundreds of human subjects. There are two time points represented for a subset of these subjects. Using default protocol v4.2., data for the 16S window spanning V3-V5 was generated for all samples, with a second 16S window spanning V1-V3 generated for a majority of the samples. 16S rRNA…	UBERON:feces	pyrosequencing	HMP_v35	256.05	2010	Negative	2008-2010	0	0	ENVO:human-associated habitat	male	Titanium	GAZ:United States of America	HMP_production_phase_1	Gastrointestinal_tract	969:241715	241715	408170	0	None	ENVO:human-associated habitat	HMP_production_phase_1	UBERON:feces	False	years	y	21
SRS016944	SRS016944.571176	TCAGTTCTCAAC	CCGTCAATTCMTTTRAGT	v35	swab	BI	y	BI	HMP_production_phase_1006	SRR042838	28	mimarks-survey	human	0	BI	9606	n	human skin metagenome	0	0	-95.71	This HMP production phase represents pyrosequencing of 16S rRNA genes amplified from multiple body sites across hundreds of human subjects. There are two time points represented for a subset of these subjects. Using default protocol v4.2., data for the 16S window spanning V3-V5 was generated for all samples, with a second 16S window spanning V1-V3 generated for a majority of the samples. 16S rRNA…	UBERON:skin	pyrosequencing	HMP_v35	256.05	2010	Negative	2008-2010	0	0	ENVO:human-associated habitat	male	Titanium	GAZ:United States of America	HMP_production_phase_1	Skin	969:241792	241792	539655	0	None	ENVO:human-associated habitat	HMP_production_phase_1	UBERON:skin	False	years	y	24
SRS016944	SRS016944.571853	TCAGTTCTCAAC	CCGTCAATTCMTTTRAGT	v35	swab	BI	y	BI	HMP_production_phase_1006	SRR040956	28	mimarks-survey	human	0	BI	9606	n	human skin metagenome	0	0	-95.71	This HMP production phase represents pyrosequencing of 16S rRNA genes amplified from multiple body sites across hundreds of human subjects. There are two time points represented for a subset of these subjects. Using default protocol v4.2., data for the 16S window spanning V3-V5 was generated for all samples, with a second 16S window spanning V1-V3 generated for a majority of the samples. 16S rRNA…	UBERON:skin	pyrosequencing	HMP_v35	256.05	2010	Negative	2008-2010	0	0	ENVO:human-associated habitat	male	Titanium	GAZ:United States of America	HMP_production_phase_1	Skin	969:241792	241792	539655	0	None	ENVO:human-associated habitat	HMP_production_phase_1	UBERON:skin	False	years	y	24
SRS016954	SRS016954.573937	TCAGCCGTTCCTC	CCGTCAATTCMTTTRAGT	v35	stool_specimen_collection_kit	BI	y	BI	HMP_production_phase_1010	SRR041333	23	mimarks-survey	human	0	BI	9606	n	human gut metagenome	0	0	-95.71	This HMP production phase represents pyrosequencing of 16S rRNA genes amplified from multiple body sites across hundreds of human subjects. There are two time points represented for a subset of these subjects. Using default protocol v4.2., data for the 16S window spanning V3-V5 was generated for all samples, with a second 16S window spanning V1-V3 generated for a majority of the samples. 16S rRNA…	UBERON:feces	pyrosequencing	HMP_v35	256.05	2010	Negative	2008-2010	0	0	ENVO:human-associated habitat	male	Titanium	GAZ:United States of America	HMP_production_phase_1	Gastrointestinal_tract	969:241705	241705	408170	0	None	ENVO:human-associated habitat	HMP_production_phase_1	UBERON:feces	False	years	y	25
SRS017044	SRS017044.571291	TCAGACGGTCCGC	CCGTCAATTCMTTTRAGT	v35	swab	BI	y	BI	HMP_production_phase_1027	SRR041591	28	mimarks-survey	human	0	BI	9606	n	human nose metagenome	0	0	-95.71	This HMP production phase represents pyrosequencing of 16S rRNA genes amplified from multiple body sites across hundreds of human subjects. There are two time points represented for a subset of these subjects. Using default protocol v4.2., data for the 16S window spanning V3-V5 was generated for all samples, with a second 16S window spanning V1-V3 generated for a majority of the samples. 16S rRNA…	UBERON:nostril	pyrosequencing	HMP_v35	256.05	2010	Negative	2008-2010	0	0	ENVO:human-associated habitat	male	Titanium	GAZ:United States of America	HMP_production_phase_1	Airways	969:241746	241746	646099	0	None	ENVO:human-associated habitat	HMP_production_phase_1	UBERON:nostril	False	years	y	24
SRS017044	SRS017044.573288	TCAGACGGTCCGC	CCGTCAATTCMTTTRAGT	v35	swab	BI	y	BI	HMP_production_phase_1027	SRR042812	28	mimarks-survey	human	0	BI	9606	n	human nose metagenome	0	0	-95.71	This HMP production phase represents pyrosequencing of 16S rRNA genes amplified from multiple body sites across hundreds of human subjects. There are two time points represented for a subset of these subjects. Using default protocol v4.2., data for the 16S window spanning V3-V5 was generated for all samples, with a second 16S window spanning V1-V3 generated for a majority of the samples. 16S rRNA…	UBERON:nostril	pyrosequencing	HMP_v35	256.05	2010	Negative	2008-2010	0	0	ENVO:human-associated habitat	male	Titanium	GAZ:United States of America	HMP_production_phase_1	Airways	969:241746	241746	646099	0	None	ENVO:human-associated habitat	HMP_production_phase_1	UBERON:nostril	False	years	y	24
SRS017080	SRS017080.574607	TCAGTTGGCGGAC	CCGTCAATTCMTTTRAGT	v35	swab	BI	y	BI	HMP_production_phase_1031	SRR041260	23	mimarks-survey	human	0	BI	9606	n	human oral metagenome	0	0	-95.71	This HMP production phase represents pyrosequencing of 16S rRNA genes amplified from multiple body sites across hundreds of human subjects. There are two time points represented for a subset of these subjects. Using default protocol v4.2., data for the 16S window spanning V3-V5 was generated for all samples, with a second 16S window spanning V1-V3 generated for a majority of the samples. 16S rRNA…	UBERON:mouth	pyrosequencing	HMP_v35	256.05	2010	Negative	2008-2010	0	0	ENVO:human-associated habitat	male	Titanium	GAZ:United States of America	HMP_production_phase_1	Oral	969:241705	241705	447426	0	None	ENVO:human-associated habitat	HMP_production_phase_1	UBERON:buccal mucosa	False	years	y	25
SRS017103	SRS017103.576059	TCAGCCGTTCCTC	CCGTCAATTCMTTTRAGT	v35	stool_specimen_collection_kit	BI	y	BI	HMP_production_phase_1042	SRR041032	26	mimarks-survey	human	0	BI	9606	n	human gut metagenome	0	0	-95.71	This HMP production phase represents pyrosequencing of 16S rRNA genes amplified from multiple body sites across hundreds of human subjects. There are two time points represented for a subset of these subjects. Using default protocol v4.2., data for the 16S window spanning V3-V5 was generated for all samples, with a second 16S window spanning V1-V3 generated for a majority of the samples. 16S rRNA…	UBERON:feces	pyrosequencing	HMP_v35	256.05	2010	Negative	2008-2010	0	0	ENVO:human-associated habitat	male	Titanium	GAZ:United States of America	HMP_production_phase_1	Gastrointestinal_tract	969:241814	241814	408170	0	None	ENVO:human-associated habitat	HMP_production_phase_1	UBERON:feces	False	years	y	25
SRS017103	SRS017103.573710	TCAGCCGTTCCTC	CCGTCAATTCMTTTRAGT	v35	stool_specimen_collection_kit	BI	y	BI	HMP_production_phase_1042	SRR041765	26	mimarks-survey	human	0	BI	9606	n	human gut metagenome	0	0	-95.71	This HMP production phase represents pyrosequencing of 16S rRNA genes amplified from multiple body sites across hundreds of human subjects. There are two time points represented for a subset of these subjects. Using default protocol v4.2., data for the 16S window spanning V3-V5 was generated for all samples, with a second 16S window spanning V1-V3 generated for a majority of the samples. 16S rRNA…	UBERON:feces	pyrosequencing	HMP_v35	256.05	2010	Negative	2008-2010	0	0	ENVO:human-associated habitat	male	Titanium	GAZ:United States of America	HMP_production_phase_1	Gastrointestinal_tract	969:241814	241814	408170	0	None	ENVO:human-associated habitat	HMP_production_phase_1	UBERON:feces	False	years	y	25
SRS017127	SRS017127.570765	TCAGTTGGCGGAC	CCGTCAATTCMTTTRAGT	v35	swab	BI	y	BI	HMP_production_phase_1046	SRR041012	26	mimarks-survey	human	0	BI	9606	n	human oral metagenome	0	0	-95.71	This HMP production phase represents pyrosequencing of 16S rRNA genes amplified from multiple body sites across hundreds of human subjects. There are two time points represented for a subset of these subjects. Using default protocol v4.2., data for the 16S window spanning V3-V5 was generated for all samples, with a second 16S window spanning V1-V3 generated for a majority of the samples. 16S rRNA…	UBERON:mouth	pyrosequencing	HMP_v35	256.05	2010	Negative	2008-2010	0	0	ENVO:human-associated habitat	male	Titanium	GAZ:United States of America	HMP_production_phase_1	Oral	969:241814	241814	447426	0	None	ENVO:human-associated habitat	HMP_production_phase_1	UBERON:buccal mucosa	False	years	y	25
SRS017127	SRS017127.570918	TCAGTTGGCGGAC	CCGTCAATTCMTTTRAGT	v35	swab	BI	y	BI	HMP_production_phase_1046	SRR041995	26	mimarks-survey	human	0	BI	9606	n	human oral metagenome	0	0	-95.71	This HMP production phase represents pyrosequencing of 16S rRNA genes amplified from multiple body sites across hundreds of human subjects. There are two time points represented for a subset of these subjects. Using default protocol v4.2., data for the 16S window spanning V3-V5 was generated for all samples, with a second 16S window spanning V1-V3 generated for a majority of the samples. 16S rRNA…	UBERON:mouth	pyrosequencing	HMP_v35	256.05	2010	Negative	2008-2010	0	0	ENVO:human-associated habitat	male	Titanium	GAZ:United States of America	HMP_production_phase_1	Oral	969:241814	241814	447426	0	None	ENVO:human-associated habitat	HMP_production_phase_1	UBERON:buccal mucosa	False	years	y	25
SRS017139	SRS017139.573399	TCAGTCCGGTCAC	CCGTCAATTCMTTTRAGT	v35	curette	BI	y	BI	HMP_production_phase_1050	SRR042005	26	mimarks-survey	human	0	BI	9606	n	human oral metagenome	0	0	-95.71	This HMP production phase represents pyrosequencing of 16S rRNA genes amplified from multiple body sites across hundreds of human subjects. There are two time points represented for a subset of these subjects. Using default protocol v4.2., data for the 16S window spanning V3-V5 was generated for all samples, with a second 16S window spanning V1-V3 generated for a majority of the samples. 16S rRNA…	UBERON:mouth	pyrosequencing	HMP_v35	256.05	2010	Negative	2008-2010	0	0	ENVO:human-associated habitat	male	Titanium	GAZ:United States of America	HMP_production_phase_1	Oral	969:241814	241814	447426	0	None	ENVO:human-associated habitat	HMP_production_phase_1	UBERON:gingiva	False	years	y	25
SRS017139	SRS017139.575029	TCAGTCCGGTCAC	CCGTCAATTCMTTTRAGT	v35	curette	BI	y	BI	HMP_production_phase_1050	SRR041115	26	mimarks-survey	human	0	BI	9606	n	human oral metagenome	0	0	-95.71	This HMP production phase represents pyrosequencing of 16S rRNA genes amplified from multiple body sites across hundreds of human subjects. There are two time points represented for a subset of these subjects. Using default protocol v4.2., data for the 16S window spanning V3-V5 was generated for all samples, with a second 16S window spanning V1-V3 generated for a majority of the samples. 16S rRNA…	UBERON:mouth	pyrosequencing	HMP_v35	256.05	2010	Negative	2008-2010	0	0	ENVO:human-associated habitat	male	Titanium	GAZ:United States of America	HMP_production_phase_1	Oral	969:241814	241814	447426	0	None	ENVO:human-associated habitat	HMP_production_phase_1	UBERON:gingiva	False	years	y	25
SRS017191	SRS017191.571061	TCAGAAGACGAAC	CCGTCAATTCMTTTRAGT	v35	stool_specimen_collection_kit	BI	y	BI	HMP_production_phase_1058	SRR041435	29	mimarks-survey	human	0	BI	9606	n	human gut metagenome	0	0	-95.71	This HMP production phase represents pyrosequencing of 16S rRNA genes amplified from multiple body sites across hundreds of human subjects. There are two time points represented for a subset of these subjects. Using default protocol v4.2., data for the 16S window spanning V3-V5 was generated for all samples, with a second 16S window spanning V1-V3 generated for a majority of the samples. 16S rRNA…	UBERON:feces	pyrosequencing	HMP_v35	256.05	2010	Negative	2008-2010	0	0	ENVO:human-associated habitat	male	Titanium	GAZ:United States of America	HMP_production_phase_1	Gastrointestinal_tract	969:241838	241838	408170	0	None	ENVO:human-associated habitat	HMP_production_phase_1	UBERON:feces	False	years	y	29
SRS017209	SRS017209.573818	TCAGTTCGTTCTTC	CCGTCAATTCMTTTRAGT	v35	swab	BI	y	BI	HMP_production_phase_1060	SRR041447	29	mimarks-survey	human	0	BI	9606	n	human oral metagenome	0	0	-95.71	This HMP production phase represents pyrosequencing of 16S rRNA genes amplified from multiple body sites across hundreds of human subjects. There are two time points represented for a subset of these subjects. Using default protocol v4.2., data for the 16S window spanning V3-V5 was generated for all samples, with a second 16S window spanning V1-V3 generated for a majority of the samples. 16S rRNA…	UBERON:tongue	pyrosequencing	HMP_v35	256.05	2010	Negative	2008-2010	0	0	ENVO:human-associated habitat	male	Titanium	GAZ:United States of America	HMP_production_phase_1	Oral	969:241838	241838	447426	0	None	ENVO:human-associated habitat	HMP_production_phase_1	UBERON:mucosa of tongue	False	years	y	29
SRS017215	SRS017215.573737	TCAGTTGTTGGAC	CCGTCAATTCMTTTRAGT	v35	swab	BI	y	BI	HMP_production_phase_1062	SRR041443	29	mimarks-survey	human	0	BI	9606	n	human oral metagenome	0	0	-95.71	This HMP production phase represents pyrosequencing of 16S rRNA genes amplified from multiple body sites across hundreds of human subjects. There are two time points represented for a subset of these subjects. Using default protocol v4.2., data for the 16S window spanning V3-V5 was generated for all samples, with a second 16S window spanning V1-V3 generated for a majority of the samples. 16S rRNA…	UBERON:mouth	pyrosequencing	HMP_v35	256.05	2010	Negative	2008-2010	0	0	ENVO:human-associated habitat	male	Titanium	GAZ:United States of America	HMP_production_phase_1	Oral	969:241838	241838	447426	0	None	ENVO:human-associated habitat	HMP_production_phase_1	UBERON:buccal mucosa	False	years	y	29
SRS017227	SRS017227.576007	TCAGAACGGTGGTC	CCGTCAATTCMTTTRAGT	v35	curette	BI	y	BI	HMP_production_phase_1066	SRR041433	29	mimarks-survey	human	0	BI	9606	n	human oral metagenome	0	0	-95.71	This HMP production phase represents pyrosequencing of 16S rRNA genes amplified from multiple body sites across hundreds of human subjects. There are two time points represented for a subset of these subjects. Using default protocol v4.2., data for the 16S window spanning V3-V5 was generated for all samples, with a second 16S window spanning V1-V3 generated for a majority of the samples. 16S rRNA…	UBERON:mouth	pyrosequencing	HMP_v35	256.05	2010	Negative	2008-2010	0	0	ENVO:human-associated habitat	male	Titanium	GAZ:United States of America	HMP_production_phase_1	Oral	969:241838	241838	447426	0	None	ENVO:human-associated habitat	HMP_production_phase_1	UBERON:gingiva	False	years	y	29
SRS017304	SRS017304.573438	TCAGTTCGAGC	CCGTCAATTCMTTTRAGT	v35	curette	BI	y	BI	HMP_production_phase_1088	SRR042796	27	mimarks-survey	human	0	BI	9606	n	human oral metagenome	0	0	-95.71	This HMP production phase represents pyrosequencing of 16S rRNA genes amplified from multiple body sites across hundreds of human subjects. There are two time points represented for a subset of these subjects. Using default protocol v4.2., data for the 16S window spanning V3-V5 was generated for all samples, with a second 16S window spanning V1-V3 generated for a majority of the samples. 16S rRNA…	UBERON:mouth	pyrosequencing	HMP_v35	256.05	2010	Negative	2008-2010	0	0	ENVO:human-associated habitat	male	Titanium	GAZ:United States of America	HMP_production_phase_1	Oral	969:241676	241676	447426	0	None	ENVO:human-associated habitat	HMP_production_phase_1	UBERON:gingiva	False	years	y	26
SRS017304	SRS017304.575372	TCAGTTCGAGC	CCGTCAATTCMTTTRAGT	v35	curette	BI	y	BI	HMP_production_phase_1088	SRR041828	27	mimarks-survey	human	0	BI	9606	n	human oral metagenome	0	0	-95.71	This HMP production phase represents pyrosequencing of 16S rRNA genes amplified from multiple body sites across hundreds of human subjects. There are two time points represented for a subset of these subjects. Using default protocol v4.2., data for the 16S window spanning V3-V5 was generated for all samples, with a second 16S window spanning V1-V3 generated for a majority of the samples. 16S rRNA…	UBERON:mouth	pyrosequencing	HMP_v35	256.05	2010	Negative	2008-2010	0	0	ENVO:human-associated habitat	male	Titanium	GAZ:United States of America	HMP_production_phase_1	Oral	969:241676	241676	447426	0	None	ENVO:human-associated habitat	HMP_production_phase_1	UBERON:gingiva	False	years	y	26
SRS017304	SRS017304.574040	TCAGTTCGAGC	CCGTCAATTCMTTTRAGT	v35	curette	BI	y	BI	HMP_production_phase_1088	SRR041079	27	mimarks-survey	human	0	BI	9606	n	human oral metagenome	0	0	-95.71	This HMP production phase represents pyrosequencing of 16S rRNA genes amplified from multiple body sites across hundreds of human subjects. There are two time points represented for a subset of these subjects. Using default protocol v4.2., data for the 16S window spanning V3-V5 was generated for all samples, with a second 16S window spanning V1-V3 generated for a majority of the samples. 16S rRNA…	UBERON:mouth	pyrosequencing	HMP_v35	256.05	2010	Negative	2008-2010	0	0	ENVO:human-associated habitat	male	Titanium	GAZ:United States of America	HMP_production_phase_1	Oral	969:241676	241676	447426	0	None	ENVO:human-associated habitat	HMP_production_phase_1	UBERON:gingiva	False	years	y	26
SRS017304	SRS017304.574533	TCAGTTCGAGC	CCGTCAATTCMTTTRAGT	v35	curette	BI	y	BI	HMP_production_phase_1088	SRR042877	27	mimarks-survey	human	0	BI	9606	n	human oral metagenome	0	0	-95.71	This HMP production phase represents pyrosequencing of 16S rRNA genes amplified from multiple body sites across hundreds of human subjects. There are two time points represented for a subset of these subjects. Using default protocol v4.2., data for the 16S window spanning V3-V5 was generated for all samples, with a second 16S window spanning V1-V3 generated for a majority of the samples. 16S rRNA…	UBERON:mouth	pyrosequencing	HMP_v35	256.05	2010	Negative	2008-2010	0	0	ENVO:human-associated habitat	male	Titanium	GAZ:United States of America	HMP_production_phase_1	Oral	969:241676	241676	447426	0	None	ENVO:human-associated habitat	HMP_production_phase_1	UBERON:gingiva	False	years	y	26
SRS017307	SRS017307.573991	TCAGTCGAAGGTC	CCGTCAATTCMTTTRAGT	v35	stool_specimen_collection_kit	BI	y	BI	HMP_production_phase_1089	SRR040886	27	mimarks-survey	human	0	BI	9606	n	human gut metagenome	0	0	-95.71	This HMP production phase represents pyrosequencing of 16S rRNA genes amplified from multiple body sites across hundreds of human subjects. There are two time points represented for a subset of these subjects. Using default protocol v4.2., data for the 16S window spanning V3-V5 was generated for all samples, with a second 16S window spanning V1-V3 generated for a majority of the samples. 16S rRNA…	UBERON:feces	pyrosequencing	HMP_v35	256.05	2010	Negative	2008-2010	0	0	ENVO:human-associated habitat	male	Titanium	GAZ:United States of America	HMP_production_phase_1	Gastrointestinal_tract	969:241839	241839	408170	0	None	ENVO:human-associated habitat	HMP_production_phase_1	UBERON:feces	False	years	y	23
SRS017497	SRS017497.576188	TCAGACGAATTAAC	CCGTCAATTCMTTTRAGT	v35	swab	BI	y	BI	HMP_production_phase_1136	SRR041213	19	mimarks-survey	human	0	BI	9606	n	human vagina metagenome	0	4.3	-95.71	This HMP production phase represents pyrosequencing of 16S rRNA genes amplified from multiple body sites across hundreds of human subjects. There are two time points represented for a subset of these subjects. Using default protocol v4.2., data for the 16S window spanning V3-V5 was generated for all samples, with a second 16S window spanning V1-V3 generated for a majority of the samples. 16S rRNA…	UBERON:vaginal fornix	pyrosequencing	HMP_v35	256.05	2010	Negative	2008-2010	1	0	ENVO:human-associated habitat	female	Titanium	GAZ:United States of America	HMP_production_phase_1	Urogenital_tract	969:241721	241721	646099	0	None	ENVO:human-associated habitat	HMP_production_phase_1	UBERON:vaginal fornix		years	y	20
SRS017521	SRS017521.573614	TCAGCCTTCCGC	CCGTCAATTCMTTTRAGT	v35	stool_specimen_collection_kit	BI	y	BI	HMP_production_phase_1137	SRR041050	26	mimarks-survey	human	0	BI	9606	n	human gut metagenome	0	3.7	-95.71	This HMP production phase represents pyrosequencing of 16S rRNA genes amplified from multiple body sites across hundreds of human subjects. There are two time points represented for a subset of these subjects. Using default protocol v4.2., data for the 16S window spanning V3-V5 was generated for all samples, with a second 16S window spanning V1-V3 generated for a majority of the samples. 16S rRNA…	UBERON:feces	pyrosequencing	HMP_v35	256.05	2010	Negative	2008-2010	1	0	ENVO:human-associated habitat	female	Titanium	GAZ:United States of America	HMP_production_phase_1	Gastrointestinal_tract	969:241691	241691	408170	0	None	ENVO:human-associated habitat	HMP_production_phase_1	UBERON:feces		years	y	24
SRS017521	SRS017521.570962	TCAGCCTTCCGC	CCGTCAATTCMTTTRAGT	v35	stool_specimen_collection_kit	BI	y	BI	HMP_production_phase_1137	SRR041700	26	mimarks-survey	human	0	BI	9606	n	human gut metagenome	0	3.7	-95.71	This HMP production phase represents pyrosequencing of 16S rRNA genes amplified from multiple body sites across hundreds of human subjects. There are two time points represented for a subset of these subjects. Using default protocol v4.2., data for the 16S window spanning V3-V5 was generated for all samples, with a second 16S window spanning V1-V3 generated for a majority of the samples. 16S rRNA…	UBERON:feces	pyrosequencing	HMP_v35	256.05	2010	Negative	2008-2010	1	0	ENVO:human-associated habitat	female	Titanium	GAZ:United States of America	HMP_production_phase_1	Gastrointestinal_tract	969:241691	241691	408170	0	None	ENVO:human-associated habitat	HMP_production_phase_1	UBERON:feces		years	y	24
SRS017521	SRS017521.574116	TCAGCCTTCCGC	CCGTCAATTCMTTTRAGT	v35	stool_specimen_collection_kit	BI	y	BI	HMP_production_phase_1137	SRR043026	26	mimarks-survey	human	0	BI	9606	n	human gut metagenome	0	3.7	-95.71	This HMP production phase represents pyrosequencing of 16S rRNA genes amplified from multiple body sites across hundreds of human subjects. There are two time points represented for a subset of these subjects. Using default protocol v4.2., data for the 16S window spanning V3-V5 was generated for all samples, with a second 16S window spanning V1-V3 generated for a majority of the samples. 16S rRNA…	UBERON:feces	pyrosequencing	HMP_v35	256.05	2010	Negative	2008-2010	1	0	ENVO:human-associated habitat	female	Titanium	GAZ:United States of America	HMP_production_phase_1	Gastrointestinal_tract	969:241691	241691	408170	0	None	ENVO:human-associated habitat	HMP_production_phase_1	UBERON:feces		years	y	24
SRS017521	SRS017521.571877	TCAGCCTTCCGC	CCGTCAATTCMTTTRAGT	v35	stool_specimen_collection_kit	BI	y	BI	HMP_production_phase_1137	SRR042796	26	mimarks-survey	human	0	BI	9606	n	human gut metagenome	0	3.7	-95.71	This HMP production phase represents pyrosequencing of 16S rRNA genes amplified from multiple body sites across hundreds of human subjects. There are two time points represented for a subset of these subjects. Using default protocol v4.2., data for the 16S window spanning V3-V5 was generated for all samples, with a second 16S window spanning V1-V3 generated for a majority of the samples. 16S rRNA…	UBERON:feces	pyrosequencing	HMP_v35	256.05	2010	Negative	2008-2010	1	0	ENVO:human-associated habitat	female	Titanium	GAZ:United States of America	HMP_production_phase_1	Gastrointestinal_tract	969:241691	241691	408170	0	None	ENVO:human-associated habitat	HMP_production_phase_1	UBERON:feces		years	y	24
SRS017533	SRS017533.574147	TCAGAACTGTTC	CCGTCAATTCMTTTRAGT	v35	swab	BI	y	BI	HMP_production_phase_1139	SRR040650	26	mimarks-survey	human	0	BI	9606	n	human oral metagenome	0	0	-95.71	This HMP production phase represents pyrosequencing of 16S rRNA genes amplified from multiple body sites across hundreds of human subjects. There are two time points represented for a subset of these subjects. Using default protocol v4.2., data for the 16S window spanning V3-V5 was generated for all samples, with a second 16S window spanning V1-V3 generated for a majority of the samples. 16S rRNA…	UBERON:tongue	pyrosequencing	HMP_v35	256.05	2010	Negative	2008-2010	1	0	ENVO:human-associated habitat	female	Titanium	GAZ:United States of America	HMP_production_phase_1	Oral	969:241691	241691	447426	0	None	ENVO:human-associated habitat	HMP_production_phase_1	UBERON:mucosa of tongue	False	years	y	24
SRS017533	SRS017533.575093	TCAGAACTGTTC	CCGTCAATTCMTTTRAGT	v35	swab	BI	y	BI	HMP_production_phase_1139	SRR040710	26	mimarks-survey	human	0	BI	9606	n	human oral metagenome	0	0	-95.71	This HMP production phase represents pyrosequencing of 16S rRNA genes amplified from multiple body sites across hundreds of human subjects. There are two time points represented for a subset of these subjects. Using default protocol v4.2., data for the 16S window spanning V3-V5 was generated for all samples, with a second 16S window spanning V1-V3 generated for a majority of the samples. 16S rRNA…	UBERON:tongue	pyrosequencing	HMP_v35	256.05	2010	Negative	2008-2010	1	0	ENVO:human-associated habitat	female	Titanium	GAZ:United States of America	HMP_production_phase_1	Oral	969:241691	241691	447426	0	None	ENVO:human-associated habitat	HMP_production_phase_1	UBERON:mucosa of tongue	False	years	y	24
SRS017537	SRS017537.571983	TCAGAGTCCGTC	CCGTCAATTCMTTTRAGT	v35	swab	BI	y	BI	HMP_production_phase_1141	SRR041133	26	mimarks-survey	human	0	BI	9606	n	human oral metagenome	0	0	-95.71	This HMP production phase represents pyrosequencing of 16S rRNA genes amplified from multiple body sites across hundreds of human subjects. There are two time points represented for a subset of these subjects. Using default protocol v4.2., data for the 16S window spanning V3-V5 was generated for all samples, with a second 16S window spanning V1-V3 generated for a majority of the samples. 16S rRNA…	UBERON:mouth	pyrosequencing	HMP_v35	256.05	2010	Negative	2008-2010	1	0	ENVO:human-associated habitat	female	Titanium	GAZ:United States of America	HMP_production_phase_1	Oral	969:241691	241691	447426	0	None	ENVO:human-associated habitat	HMP_production_phase_1	UBERON:buccal mucosa		years	y	24
SRS017537	SRS017537.574550	TCAGAGTCCGTC	CCGTCAATTCMTTTRAGT	v35	swab	BI	y	BI	HMP_production_phase_1141	SRR041679	26	mimarks-survey	human	0	BI	9606	n	human oral metagenome	0	0	-95.71	This HMP production phase represents pyrosequencing of 16S rRNA genes amplified from multiple body sites across hundreds of human subjects. There are two time points represented for a subset of these subjects. Using default protocol v4.2., data for the 16S window spanning V3-V5 was generated for all samples, with a second 16S window spanning V1-V3 generated for a majority of the samples. 16S rRNA…	UBERON:mouth	pyrosequencing	HMP_v35	256.05	2010	Negative	2008-2010	1	0	ENVO:human-associated habitat	female	Titanium	GAZ:United States of America	HMP_production_phase_1	Oral	969:241691	241691	447426	0	None	ENVO:human-associated habitat	HMP_production_phase_1	UBERON:buccal mucosa		years	y	24
SRS017701	SRS017701.572771	TCAGTTATTCCTTC	CCGTCAATTCMTTTRAGT	v35	stool_specimen_collection_kit	BI	y	BI	HMP_production_phase_1169	SRR040913	30	mimarks-survey	human	0	BI	9606	n	human gut metagenome	0	3.8	-95.71	This HMP production phase represents pyrosequencing of 16S rRNA genes amplified from multiple body sites across hundreds of human subjects. There are two time points represented for a subset of these subjects. Using default protocol v4.2., data for the 16S window spanning V3-V5 was generated for all samples, with a second 16S window spanning V1-V3 generated for a majority of the samples. 16S rRNA…	UBERON:feces	pyrosequencing	HMP_v35	256.05	2010	Negative	2008-2010	1	0	ENVO:human-associated habitat	female	Titanium	GAZ:United States of America	HMP_production_phase_1	Gastrointestinal_tract	969:241710	241710	408170	0	None	ENVO:human-associated habitat	HMP_production_phase_1	UBERON:feces	False	years	y	21
SRS017713	SRS017713.573132	TCAGCCGACCGAAC	CCGTCAATTCMTTTRAGT	v35	swab	BI	y	BI	HMP_production_phase_1171	SRR040978	30	mimarks-survey	human	0	BI	9606	n	human oral metagenome	0	3.8	-95.71	This HMP production phase represents pyrosequencing of 16S rRNA genes amplified from multiple body sites across hundreds of human subjects. There are two time points represented for a subset of these subjects. Using default protocol v4.2., data for the 16S window spanning V3-V5 was generated for all samples, with a second 16S window spanning V1-V3 generated for a majority of the samples. 16S rRNA…	UBERON:tongue	pyrosequencing	HMP_v35	256.05	2010	Negative	2008-2010	1	0	ENVO:human-associated habitat	female	Titanium	GAZ:United States of America	HMP_production_phase_1	Oral	969:241710	241710	447426	0	None	ENVO:human-associated habitat	HMP_production_phase_1	UBERON:mucosa of tongue	False	years	y	21
SRS017821	SRS017821.573378	TCAGACCGGAAGC	CCGTCAATTCMTTTRAGT	v35	stool_specimen_collection_kit	BI	y	BI	HMP_production_phase_1202	SRR041310	29	mimarks-survey	human	0	BI	9606	n	human gut metagenome	0	0	-95.71	This HMP production phase represents pyrosequencing of 16S rRNA genes amplified from multiple body sites across hundreds of human subjects. There are two time points represented for a subset of these subjects. Using default protocol v4.2., data for the 16S window spanning V3-V5 was generated for all samples, with a second 16S window spanning V1-V3 generated for a majority of the samples. 16S rRNA…	UBERON:feces	pyrosequencing	HMP_v35	256.05	2010	Negative	2008-2010	0	0	ENVO:human-associated habitat	male	Titanium	GAZ:United States of America	HMP_production_phase_1	Gastrointestinal_tract	969:241711	241711	408170	0	None	ENVO:human-associated habitat	HMP_production_phase_1	UBERON:feces	False	years	y	24
SRS017849	SRS017849.571973	TCAGTTCCGTCCAC	CCGTCAATTCMTTTRAGT	v35	swab	BI	y	BI	HMP_production_phase_1212	SRR041626	29	mimarks-survey	human	0	BI	9606	n	human skin metagenome	0	0	-95.71	This HMP production phase represents pyrosequencing of 16S rRNA genes amplified from multiple body sites across hundreds of human subjects. There are two time points represented for a subset of these subjects. Using default protocol v4.2., data for the 16S window spanning V3-V5 was generated for all samples, with a second 16S window spanning V1-V3 generated for a majority of the samples. 16S rRNA…	UBERON:skin	pyrosequencing	HMP_v35	256.05	2010	Negative	2008-2010	0	0	ENVO:human-associated habitat	male	Titanium	GAZ:United States of America	HMP_production_phase_1	Skin	969:241711	241711	539655	0	None	ENVO:human-associated habitat	HMP_production_phase_1	UBERON:skin	False	years	y	24
SRS017851	SRS017851.575615	TCAGTTCCAACTTC	CCGTCAATTCMTTTRAGT	v35	swab	BI	y	BI	HMP_production_phase_1213	SRR041496	29	mimarks-survey	human	0	BI	9606	n	human skin metagenome	0	0	-95.71	This HMP production phase represents pyrosequencing of 16S rRNA genes amplified from multiple body sites across hundreds of human subjects. There are two time points represented for a subset of these subjects. Using default protocol v4.2., data for the 16S window spanning V3-V5 was generated for all samples, with a second 16S window spanning V1-V3 generated for a majority of the samples. 16S rRNA…	UBERON:skin	pyrosequencing	HMP_v35	256.05	2010	Negative	2008-2010	0	0	ENVO:human-associated habitat	male	Titanium	GAZ:United States of America	HMP_production_phase_1	Skin	969:241711	241711	539655	0	None	ENVO:human-associated habitat	HMP_production_phase_1	UBERON:skin	False	years	y	24
SRS018133	SRS018133.570446	TCAGAGGTTCCGAC	CCGTCAATTCMTTTRAGT	v35	stool_specimen_collection_kit	BI	y	BI	HMP_production_phase_1277	SRR040925	26	mimarks-survey	human	0	BI	9606	n	human gut metagenome	0	0	-95.71	This HMP production phase represents pyrosequencing of 16S rRNA genes amplified from multiple body sites across hundreds of human subjects. There are two time points represented for a subset of these subjects. Using default protocol v4.2., data for the 16S window spanning V3-V5 was generated for all samples, with a second 16S window spanning V1-V3 generated for a majority of the samples. 16S rRNA…	UBERON:feces	pyrosequencing	HMP_v35	256.05	2010	Negative	2008-2010	0	0	ENVO:human-associated habitat	male	Titanium	GAZ:United States of America	HMP_production_phase_1	Gastrointestinal_tract	969:241828	241828	408170	0	None	ENVO:human-associated habitat	HMP_production_phase_1	UBERON:feces	False	years	y	24
SRS018145	SRS018145.574360	TCAGTTCCGTCCAC	CCGTCAATTCMTTTRAGT	v35	swab	BI	y	BI	HMP_production_phase_1279	SRR040926	26	mimarks-survey	human	0	BI	9606	n	human oral metagenome	0	0	-95.71	This HMP production phase represents pyrosequencing of 16S rRNA genes amplified from multiple body sites across hundreds of human subjects. There are two time points represented for a subset of these subjects. Using default protocol v4.2., data for the 16S window spanning V3-V5 was generated for all samples, with a second 16S window spanning V1-V3 generated for a majority of the samples. 16S rRNA…	UBERON:tongue	pyrosequencing	HMP_v35	256.05	2010	Negative	2008-2010	0	0	ENVO:human-associated habitat	male	Titanium	GAZ:United States of America	HMP_production_phase_1	Oral	969:241828	241828	447426	0	None	ENVO:human-associated habitat	HMP_production_phase_1	UBERON:mucosa of tongue	False	years	y	24
SRS018149	SRS018149.573890	TCAGTTCACGGAAC	CCGTCAATTCMTTTRAGT	v35	swab	BI	y	BI	HMP_production_phase_1281	SRR040951	26	mimarks-survey	human	0	BI	9606	n	human oral metagenome	0	0	-95.71	This HMP production phase represents pyrosequencing of 16S rRNA genes amplified from multiple body sites across hundreds of human subjects. There are two time points represented for a subset of these subjects. Using default protocol v4.2., data for the 16S window spanning V3-V5 was generated for all samples, with a second 16S window spanning V1-V3 generated for a majority of the samples. 16S rRNA…	UBERON:mouth	pyrosequencing	HMP_v35	256.05	2010	Negative	2008-2010	0	0	ENVO:human-associated habitat	male	Titanium	GAZ:United States of America	HMP_production_phase_1	Oral	969:241828	241828	447426	0	None	ENVO:human-associated habitat	HMP_production_phase_1	UBERON:buccal mucosa	False	years	y	24
SRS018157	SRS018157.576362	TCAGACCGGCGTTC	CCGTCAATTCMTTTRAGT	v35	curette	BI	y	BI	HMP_production_phase_1285	SRR040918	26	mimarks-survey	human	0	BI	9606	n	human oral metagenome	0	0	-95.71	This HMP production phase represents pyrosequencing of 16S rRNA genes amplified from multiple body sites across hundreds of human subjects. There are two time points represented for a subset of these subjects. Using default protocol v4.2., data for the 16S window spanning V3-V5 was generated for all samples, with a second 16S window spanning V1-V3 generated for a majority of the samples. 16S rRNA…	UBERON:mouth	pyrosequencing	HMP_v35	256.05	2010	Negative	2008-2010	0	0	ENVO:human-associated habitat	male	Titanium	GAZ:United States of America	HMP_production_phase_1	Oral	969:241828	241828	447426	0	None	ENVO:human-associated habitat	HMP_production_phase_1	UBERON:gingiva	False	years	y	24
SRS018329	SRS018329.573227	TCAGTTCAACGGTC	CCGTCAATTCMTTTRAGT	v35	swab	BI	y	BI	HMP_production_phase_1329	SRR041520	23	mimarks-survey	human	0	BI	9606	n	human oral metagenome	0	0	-95.71	This HMP production phase represents pyrosequencing of 16S rRNA genes amplified from multiple body sites across hundreds of human subjects. There are two time points represented for a subset of these subjects. Using default protocol v4.2., data for the 16S window spanning V3-V5 was generated for all samples, with a second 16S window spanning V1-V3 generated for a majority of the samples. 16S rRNA…	UBERON:mouth	pyrosequencing	HMP_v35	256.05	2010	Negative	2008-2010	0	0	ENVO:human-associated habitat	male	Titanium	GAZ:United States of America	HMP_production_phase_1	Oral	969:241695	241695	447426	0	None	ENVO:human-associated habitat	HMP_production_phase_1	UBERON:buccal mucosa	False	years	y	23
SRS018337	SRS018337.575352	TCAGTCCACCGTTC	CCGTCAATTCMTTTRAGT	v35	curette	BI	y	BI	HMP_production_phase_1333	SRR041608	23	mimarks-survey	human	0	BI	9606	n	human oral metagenome	0	0	-95.71	This HMP production phase represents pyrosequencing of 16S rRNA genes amplified from multiple body sites across hundreds of human subjects. There are two time points represented for a subset of these subjects. Using default protocol v4.2., data for the 16S window spanning V3-V5 was generated for all samples, with a second 16S window spanning V1-V3 generated for a majority of the samples. 16S rRNA…	UBERON:mouth	pyrosequencing	HMP_v35	256.05	2010	Negative	2008-2010	0	0	ENVO:human-associated habitat	male	Titanium	GAZ:United States of America	HMP_production_phase_1	Oral	969:241695	241695	447426	0	None	ENVO:human-associated habitat	HMP_production_phase_1	UBERON:gingiva	False	years	y	23
SRS018394	SRS018394.575064	TCAGTTCCGGCCGC	CCGTCAATTCMTTTRAGT	v35	curette	BI	y	BI	HMP_production_phase_1348	SRR041486	24	mimarks-survey	human	0	BI	9606	n	human oral metagenome	0	0	-95.71	This HMP production phase represents pyrosequencing of 16S rRNA genes amplified from multiple body sites across hundreds of human subjects. There are two time points represented for a subset of these subjects. Using default protocol v4.2., data for the 16S window spanning V3-V5 was generated for all samples, with a second 16S window spanning V1-V3 generated for a majority of the samples. 16S rRNA…	UBERON:mouth	pyrosequencing	HMP_v35	256.05	2010	Negative	2008-2010	0	0	ENVO:human-associated habitat	male	Titanium	GAZ:United States of America	HMP_production_phase_1	Oral	969:241797	241797	447426	0	None	ENVO:human-associated habitat	HMP_production_phase_1	UBERON:gingiva	False	years	y	27
SRS018427	SRS018427.575694	TCAGACCGGCGTTC	CCGTCAATTCMTTTRAGT	v35	stool_specimen_collection_kit	BI	y	BI	HMP_production_phase_1352	SRR041118	25	mimarks-survey	human	0	BI	9606	n	human gut metagenome	0	0	-95.71	This HMP production phase represents pyrosequencing of 16S rRNA genes amplified from multiple body sites across hundreds of human subjects. There are two time points represented for a subset of these subjects. Using default protocol v4.2., data for the 16S window spanning V3-V5 was generated for all samples, with a second 16S window spanning V1-V3 generated for a majority of the samples. 16S rRNA…	UBERON:feces	pyrosequencing	HMP_v35	256.05	2010	Negative	2008-2010	0	0	ENVO:human-associated habitat	male	Titanium	GAZ:United States of America	HMP_production_phase_1	Gastrointestinal_tract	969:241826	241826	408170	0	None	ENVO:human-associated habitat	HMP_production_phase_1	UBERON:feces		years	y	27
SRS018427	SRS018427.573990	TCAGACCGGCGTTC	CCGTCAATTCMTTTRAGT	v35	stool_specimen_collection_kit	BI	y	BI	HMP_production_phase_1352	SRR041977	25	mimarks-survey	human	0	BI	9606	n	human gut metagenome	0	0	-95.71	This HMP production phase represents pyrosequencing of 16S rRNA genes amplified from multiple body sites across hundreds of human subjects. There are two time points represented for a subset of these subjects. Using default protocol v4.2., data for the 16S window spanning V3-V5 was generated for all samples, with a second 16S window spanning V1-V3 generated for a majority of the samples. 16S rRNA…	UBERON:feces	pyrosequencing	HMP_v35	256.05	2010	Negative	2008-2010	0	0	ENVO:human-associated habitat	male	Titanium	GAZ:United States of America	HMP_production_phase_1	Gastrointestinal_tract	969:241826	241826	408170	0	None	ENVO:human-associated habitat	HMP_production_phase_1	UBERON:feces		years	y	27
SRS018439	SRS018439.574283	TCAGTCCGAACAAC	CCGTCAATTCMTTTRAGT	v35	swab	BI	y	BI	HMP_production_phase_1354	SRR041984	25	mimarks-survey	human	0	BI	9606	n	human oral metagenome	0	0	-95.71	This HMP production phase represents pyrosequencing of 16S rRNA genes amplified from multiple body sites across hundreds of human subjects. There are two time points represented for a subset of these subjects. Using default protocol v4.2., data for the 16S window spanning V3-V5 was generated for all samples, with a second 16S window spanning V1-V3 generated for a majority of the samples. 16S rRNA…	UBERON:tongue	pyrosequencing	HMP_v35	256.05	2010	Negative	2008-2010	0	0	ENVO:human-associated habitat	male	Titanium	GAZ:United States of America	HMP_production_phase_1	Oral	969:241826	241826	447426	0	None	ENVO:human-associated habitat	HMP_production_phase_1	UBERON:mucosa of tongue	False	years	y	27
SRS018439	SRS018439.574489	TCAGTCCGAACAAC	CCGTCAATTCMTTTRAGT	v35	swab	BI	y	BI	HMP_production_phase_1354	SRR041174	25	mimarks-survey	human	0	BI	9606	n	human oral metagenome	0	0	-95.71	This HMP production phase represents pyrosequencing of 16S rRNA genes amplified from multiple body sites across hundreds of human subjects. There are two time points represented for a subset of these subjects. Using default protocol v4.2., data for the 16S window spanning V3-V5 was generated for all samples, with a second 16S window spanning V1-V3 generated for a majority of the samples. 16S rRNA…	UBERON:tongue	pyrosequencing	HMP_v35	256.05	2010	Negative	2008-2010	0	0	ENVO:human-associated habitat	male	Titanium	GAZ:United States of America	HMP_production_phase_1	Oral	969:241826	241826	447426	0	None	ENVO:human-associated habitat	HMP_production_phase_1	UBERON:mucosa of tongue	False	years	y	27
SRS018463	SRS018463.572668	TCAGACGACCGTTC	CCGTCAATTCMTTTRAGT	v35	swab	BI	y	BI	HMP_production_phase_1365	SRR041065	25	mimarks-survey	human	0	BI	9606	n	human nose metagenome	0	0	-95.71	This HMP production phase represents pyrosequencing of 16S rRNA genes amplified from multiple body sites across hundreds of human subjects. There are two time points represented for a subset of these subjects. Using default protocol v4.2., data for the 16S window spanning V3-V5 was generated for all samples, with a second 16S window spanning V1-V3 generated for a majority of the samples. 16S rRNA…	UBERON:nostril	pyrosequencing	HMP_v35	256.05	2010	Negative	2008-2010	0	0	ENVO:human-associated habitat	male	Titanium	GAZ:United States of America	HMP_production_phase_1	Airways	969:241826	241826	646099	0	None	ENVO:human-associated habitat	HMP_production_phase_1	UBERON:nostril	False	years	y	27
SRS018463	SRS018463.574184	TCAGACGACCGTTC	CCGTCAATTCMTTTRAGT	v35	swab	BI	y	BI	HMP_production_phase_1365	SRR041912	25	mimarks-survey	human	0	BI	9606	n	human nose metagenome	0	0	-95.71	This HMP production phase represents pyrosequencing of 16S rRNA genes amplified from multiple body sites across hundreds of human subjects. There are two time points represented for a subset of these subjects. Using default protocol v4.2., data for the 16S window spanning V3-V5 was generated for all samples, with a second 16S window spanning V1-V3 generated for a majority of the samples. 16S rRNA…	UBERON:nostril	pyrosequencing	HMP_v35	256.05	2010	Negative	2008-2010	0	0	ENVO:human-associated habitat	male	Titanium	GAZ:United States of America	HMP_production_phase_1	Airways	969:241826	241826	646099	0	None	ENVO:human-associated habitat	HMP_production_phase_1	UBERON:nostril	False	years	y	27
SRS018585	SRS018585.575869	TCAGACGTTCCAC	CCGTCAATTCMTTTRAGT	v35	swab	WUGSC	y	WUGSC	HMP_production_phase_1396	SRR044449	19	mimarks-survey	human	0	WUGSC	9606	n	human nose metagenome	0	0	-95.71	This HMP production phase represents pyrosequencing of 16S rRNA genes amplified from multiple body sites across hundreds of human subjects. There are two time points represented for a subset of these subjects. Using default protocol v4.2., data for the 16S window spanning V3-V5 was generated for all samples, with a second 16S window spanning V1-V3 generated for a majority of the samples. 16S rRNA…	UBERON:nostril	pyrosequencing	HMP_v35	256.05	2010	Negative	2008-2010	0	0	ENVO:human-associated habitat	male	Titanium	GAZ:United States of America	HMP_production_phase_1	Airways	969:241758	241758	646099	0	None	ENVO:human-associated habitat	HMP_production_phase_1	UBERON:nostril	False	years	y	24
SRS018591	SRS018591.571033	TCAGTTCGTTATC	CCGTCAATTCMTTTRAGT	v35	swab	WUGSC	y	WUGSC	HMP_production_phase_1398	SRR044422	19	mimarks-survey	human	0	WUGSC	9606	n	human oral metagenome	0	0	-95.71	This HMP production phase represents pyrosequencing of 16S rRNA genes amplified from multiple body sites across hundreds of human subjects. There are two time points represented for a subset of these subjects. Using default protocol v4.2., data for the 16S window spanning V3-V5 was generated for all samples, with a second 16S window spanning V1-V3 generated for a majority of the samples. 16S rRNA…	UBERON:tongue	pyrosequencing	HMP_v35	256.05	2010	Negative	2008-2010	0	0	ENVO:human-associated habitat	male	Titanium	GAZ:United States of America	HMP_production_phase_1	Oral	969:241758	241758	447426	0	None	ENVO:human-associated habitat	HMP_production_phase_1	UBERON:mucosa of tongue	False	years	y	24
SRS018739	SRS018739.573662	TCAGACTAATTC	CCGTCAATTCMTTTRAGT	v35	swab	WUGSC	y	WUGSC	HMP_production_phase_1414	SRR044410	21	mimarks-survey	human	0	WUGSC	9606	n	human oral metagenome	0	3.7	-95.71	This HMP production phase represents pyrosequencing of 16S rRNA genes amplified from multiple body sites across hundreds of human subjects. There are two time points represented for a subset of these subjects. Using default protocol v4.2., data for the 16S window spanning V3-V5 was generated for all samples, with a second 16S window spanning V1-V3 generated for a majority of the samples. 16S rRNA…	UBERON:tongue	pyrosequencing	HMP_v35	256.05	2010	Negative	2008-2010	1	0	ENVO:human-associated habitat	female	Titanium	GAZ:United States of America	HMP_production_phase_1	Oral	969:241832	241832	447426	0	None	ENVO:human-associated habitat	HMP_production_phase_1	UBERON:mucosa of tongue	False	years	y	19
SRS018769	SRS018769.575381	TCAGAAGAAGAC	CCGTCAATTCMTTTRAGT	v35	swab	WUGSC	y	WUGSC	HMP_production_phase_1427	SRR044392	21	mimarks-survey	human	0	WUGSC	9606	n	human vagina metagenome	0	3.7	-95.71	This HMP production phase represents pyrosequencing of 16S rRNA genes amplified from multiple body sites across hundreds of human subjects. There are two time points represented for a subset of these subjects. Using default protocol v4.2., data for the 16S window spanning V3-V5 was generated for all samples, with a second 16S window spanning V1-V3 generated for a majority of the samples. 16S rRNA…	UBERON:vaginal fornix	pyrosequencing	HMP_v35	256.05	2010	Negative	2008-2010	1	0	ENVO:human-associated habitat	female	Titanium	GAZ:United States of America	HMP_production_phase_1	Urogenital_tract	969:241832	241832	646099	0	None	ENVO:human-associated habitat	HMP_production_phase_1	UBERON:vaginal fornix	False	years	y	19
SRS018791	SRS018791.571847	TCAGACTTGC	CCGTCAATTCMTTTRAGT	v35	swab	WUGSC	y	WUGSC	HMP_production_phase_1429	SRR047649	27	mimarks-survey	human	0	WUGSC	9606	n	human oral metagenome	0	0	-95.71	This HMP production phase represents pyrosequencing of 16S rRNA genes amplified from multiple body sites across hundreds of human subjects. There are two time points represented for a subset of these subjects. Using default protocol v4.2., data for the 16S window spanning V3-V5 was generated for all samples, with a second 16S window spanning V1-V3 generated for a majority of the samples. 16S rRNA…	UBERON:tongue	pyrosequencing	HMP_v35	256.05	2010	Negative	2008-2010	0	0	ENVO:human-associated habitat	male	Titanium	GAZ:United States of America	HMP_production_phase_1	Oral	969:241731	241731	447426	0	None	ENVO:human-associated habitat	HMP_production_phase_1	UBERON:mucosa of tongue	False	years	y	25
SRS018791	SRS018791.572397	TCAGACTTGC	CCGTCAATTCMTTTRAGT	v35	swab	WUGSC	y	WUGSC	HMP_production_phase_1429	SRR045861	27	mimarks-survey	human	0	WUGSC	9606	n	human oral metagenome	0	0	-95.71	This HMP production phase represents pyrosequencing of 16S rRNA genes amplified from multiple body sites across hundreds of human subjects. There are two time points represented for a subset of these subjects. Using default protocol v4.2., data for the 16S window spanning V3-V5 was generated for all samples, with a second 16S window spanning V1-V3 generated for a majority of the samples. 16S rRNA…	UBERON:tongue	pyrosequencing	HMP_v35	256.05	2010	Negative	2008-2010	0	0	ENVO:human-associated habitat	male	Titanium	GAZ:United States of America	HMP_production_phase_1	Oral	969:241731	241731	447426	0	None	ENVO:human-associated habitat	HMP_production_phase_1	UBERON:mucosa of tongue	False	years	y	25
SRS018817	SRS018817.575802	TCAGAAGCCGC	CCGTCAATTCMTTTRAGT	v35	stool_specimen_collection_kit	WUGSC	y	WUGSC	HMP_production_phase_1441	SRR045867	27	mimarks-survey	human	0	WUGSC	9606	n	human gut metagenome	0	0	-95.71	This HMP production phase represents pyrosequencing of 16S rRNA genes amplified from multiple body sites across hundreds of human subjects. There are two time points represented for a subset of these subjects. Using default protocol v4.2., data for the 16S window spanning V3-V5 was generated for all samples, with a second 16S window spanning V1-V3 generated for a majority of the samples. 16S rRNA…	UBERON:feces	pyrosequencing	HMP_v35	256.05	2010	Negative	2008-2010	0	0	ENVO:human-associated habitat	male	Titanium	GAZ:United States of America	HMP_production_phase_1	Gastrointestinal_tract	969:241731	241731	408170	0	None	ENVO:human-associated habitat	HMP_production_phase_1	UBERON:feces		years	y	25
SRS018817	SRS018817.576371	TCAGAAGCCGC	CCGTCAATTCMTTTRAGT	v35	stool_specimen_collection_kit	WUGSC	y	WUGSC	HMP_production_phase_1441	SRR046200	27	mimarks-survey	human	0	WUGSC	9606	n	human gut metagenome	0	0	-95.71	This HMP production phase represents pyrosequencing of 16S rRNA genes amplified from multiple body sites across hundreds of human subjects. There are two time points represented for a subset of these subjects. Using default protocol v4.2., data for the 16S window spanning V3-V5 was generated for all samples, with a second 16S window spanning V1-V3 generated for a majority of the samples. 16S rRNA…	UBERON:feces	pyrosequencing	HMP_v35	256.05	2010	Negative	2008-2010	0	0	ENVO:human-associated habitat	male	Titanium	GAZ:United States of America	HMP_production_phase_1	Gastrointestinal_tract	969:241731	241731	408170	0	None	ENVO:human-associated habitat	HMP_production_phase_1	UBERON:feces		years	y	25
SRS019081	SRS019081.571164	TCAGTCTTGGC	CCGTCAATTCMTTTRAGT	v35	swab	WUGSC	y	WUGSC	HMP_production_phase_1468	SRR047459	35	mimarks-survey	human	0	WUGSC	9606	n	human skin metagenome	0	0	-95.71	This HMP production phase represents pyrosequencing of 16S rRNA genes amplified from multiple body sites across hundreds of human subjects. There are two time points represented for a subset of these subjects. Using default protocol v4.2., data for the 16S window spanning V3-V5 was generated for all samples, with a second 16S window spanning V1-V3 generated for a majority of the samples. 16S rRNA…	UBERON:skin	pyrosequencing	HMP_v35	256.05	2010	Negative	2008-2010	0	0	ENVO:human-associated habitat	male	Titanium	GAZ:United States of America	HMP_production_phase_1	Skin	969:241743	241743	539655	0	None	ENVO:human-associated habitat	HMP_production_phase_1	UBERON:skin		years	y	26
SRS019081	SRS019081.575978	TCAGTCTTGGC	CCGTCAATTCMTTTRAGT	v35	swab	WUGSC	y	WUGSC	HMP_production_phase_1468	SRR044684	35	mimarks-survey	human	0	WUGSC	9606	n	human skin metagenome	0	0	-95.71	This HMP production phase represents pyrosequencing of 16S rRNA genes amplified from multiple body sites across hundreds of human subjects. There are two time points represented for a subset of these subjects. Using default protocol v4.2., data for the 16S window spanning V3-V5 was generated for all samples, with a second 16S window spanning V1-V3 generated for a majority of the samples. 16S rRNA…	UBERON:skin	pyrosequencing	HMP_v35	256.05	2010	Negative	2008-2010	0	0	ENVO:human-associated habitat	male	Titanium	GAZ:United States of America	HMP_production_phase_1	Skin	969:241743	241743	539655	0	None	ENVO:human-associated habitat	HMP_production_phase_1	UBERON:skin		years	y	26
SRS019081	SRS019081.571869	TCAGTCTTGGC	CCGTCAATTCMTTTRAGT	v35	swab	WUGSC	y	WUGSC	HMP_production_phase_1468	SRR044719	35	mimarks-survey	human	0	WUGSC	9606	n	human skin metagenome	0	0	-95.71	This HMP production phase represents pyrosequencing of 16S rRNA genes amplified from multiple body sites across hundreds of human subjects. There are two time points represented for a subset of these subjects. Using default protocol v4.2., data for the 16S window spanning V3-V5 was generated for all samples, with a second 16S window spanning V1-V3 generated for a majority of the samples. 16S rRNA…	UBERON:skin	pyrosequencing	HMP_v35	256.05	2010	Negative	2008-2010	0	0	ENVO:human-associated habitat	male	Titanium	GAZ:United States of America	HMP_production_phase_1	Skin	969:241743	241743	539655	0	None	ENVO:human-associated habitat	HMP_production_phase_1	UBERON:skin		years	y	26
SRS019081	SRS019081.574388	TCAGTCTTGGC	CCGTCAATTCMTTTRAGT	v35	swab	WUGSC	y	WUGSC	HMP_production_phase_1468	SRR044655	35	mimarks-survey	human	0	WUGSC	9606	n	human skin metagenome	0	0	-95.71	This HMP production phase represents pyrosequencing of 16S rRNA genes amplified from multiple body sites across hundreds of human subjects. There are two time points represented for a subset of these subjects. Using default protocol v4.2., data for the 16S window spanning V3-V5 was generated for all samples, with a second 16S window spanning V1-V3 generated for a majority of the samples. 16S rRNA…	UBERON:skin	pyrosequencing	HMP_v35	256.05	2010	Negative	2008-2010	0	0	ENVO:human-associated habitat	male	Titanium	GAZ:United States of America	HMP_production_phase_1	Skin	969:241743	241743	539655	0	None	ENVO:human-associated habitat	HMP_production_phase_1	UBERON:skin		years	y	26
SRS019087	SRS019087.576091	TCAGTCCGCTC	CCGTCAATTCMTTTRAGT	v35	swab	WUGSC	y	WUGSC	HMP_production_phase_1470	SRR044734	35	mimarks-survey	human	0	WUGSC	9606	n	human nose metagenome	0	0	-95.71	This HMP production phase represents pyrosequencing of 16S rRNA genes amplified from multiple body sites across hundreds of human subjects. There are two time points represented for a subset of these subjects. Using default protocol v4.2., data for the 16S window spanning V3-V5 was generated for all samples, with a second 16S window spanning V1-V3 generated for a majority of the samples. 16S rRNA…	UBERON:nostril	pyrosequencing	HMP_v35	256.05	2010	Negative	2008-2010	0	0	ENVO:human-associated habitat	male	Titanium	GAZ:United States of America	HMP_production_phase_1	Airways	969:241743	241743	646099	0	None	ENVO:human-associated habitat	HMP_production_phase_1	UBERON:nostril		years	y	26
SRS019087	SRS019087.575655	TCAGTCCGCTC	CCGTCAATTCMTTTRAGT	v35	swab	WUGSC	y	WUGSC	HMP_production_phase_1470	SRR044672	35	mimarks-survey	human	0	WUGSC	9606	n	human nose metagenome	0	0	-95.71	This HMP production phase represents pyrosequencing of 16S rRNA genes amplified from multiple body sites across hundreds of human subjects. There are two time points represented for a subset of these subjects. Using default protocol v4.2., data for the 16S window spanning V3-V5 was generated for all samples, with a second 16S window spanning V1-V3 generated for a majority of the samples. 16S rRNA…	UBERON:nostril	pyrosequencing	HMP_v35	256.05	2010	Negative	2008-2010	0	0	ENVO:human-associated habitat	male	Titanium	GAZ:United States of America	HMP_production_phase_1	Airways	969:241743	241743	646099	0	None	ENVO:human-associated habitat	HMP_production_phase_1	UBERON:nostril		years	y	26
SRS019087	SRS019087.571327	TCAGTCCGCTC	CCGTCAATTCMTTTRAGT	v35	swab	WUGSC	y	WUGSC	HMP_production_phase_1470	SRR047452	35	mimarks-survey	human	0	WUGSC	9606	n	human nose metagenome	0	0	-95.71	This HMP production phase represents pyrosequencing of 16S rRNA genes amplified from multiple body sites across hundreds of human subjects. There are two time points represented for a subset of these subjects. Using default protocol v4.2., data for the 16S window spanning V3-V5 was generated for all samples, with a second 16S window spanning V1-V3 generated for a majority of the samples. 16S rRNA…	UBERON:nostril	pyrosequencing	HMP_v35	256.05	2010	Negative	2008-2010	0	0	ENVO:human-associated habitat	male	Titanium	GAZ:United States of America	HMP_production_phase_1	Airways	969:241743	241743	646099	0	None	ENVO:human-associated habitat	HMP_production_phase_1	UBERON:nostril		years	y	26
SRS019087	SRS019087.570525	TCAGTCCGCTC	CCGTCAATTCMTTTRAGT	v35	swab	WUGSC	y	WUGSC	HMP_production_phase_1470	SRR044642	35	mimarks-survey	human	0	WUGSC	9606	n	human nose metagenome	0	0	-95.71	This HMP production phase represents pyrosequencing of 16S rRNA genes amplified from multiple body sites across hundreds of human subjects. There are two time points represented for a subset of these subjects. Using default protocol v4.2., data for the 16S window spanning V3-V5 was generated for all samples, with a second 16S window spanning V1-V3 generated for a majority of the samples. 16S rRNA…	UBERON:nostril	pyrosequencing	HMP_v35	256.05	2010	Negative	2008-2010	0	0	ENVO:human-associated habitat	male	Titanium	GAZ:United States of America	HMP_production_phase_1	Airways	969:241743	241743	646099	0	None	ENVO:human-associated habitat	HMP_production_phase_1	UBERON:nostril		years	y	26
SRS019267	SRS019267.572944	TCAGAACCTGGC	CCGTCAATTCMTTTRAGT	v35	stool_specimen_collection_kit	WUGSC	y	WUGSC	HMP_production_phase_1500	SRR044439	27	mimarks-survey	human	0	WUGSC	9606	n	human gut metagenome	0	4.3	-95.71	This HMP production phase represents pyrosequencing of 16S rRNA genes amplified from multiple body sites across hundreds of human subjects. There are two time points represented for a subset of these subjects. Using default protocol v4.2., data for the 16S window spanning V3-V5 was generated for all samples, with a second 16S window spanning V1-V3 generated for a majority of the samples. 16S rRNA…	UBERON:feces	pyrosequencing	HMP_v35	256.05	2010	Negative	2008-2010	1	0	ENVO:human-associated habitat	female	Titanium	GAZ:United States of America	HMP_production_phase_1	Gastrointestinal_tract	969:241800	241800	408170	0	None	ENVO:human-associated habitat	HMP_production_phase_1	UBERON:feces	False	years	y	21
SRS019582	SRS019582.575523	TCAGACTCAC	CCGTCAATTCMTTTRAGT	v35	stool_specimen_collection_kit	WUGSC	y	WUGSC	HMP_production_phase_1532	SRR045516	37	mimarks-survey	human	0	WUGSC	9606	n	human gut metagenome	0	0	-95.71	This HMP production phase represents pyrosequencing of 16S rRNA genes amplified from multiple body sites across hundreds of human subjects. There are two time points represented for a subset of these subjects. Using default protocol v4.2., data for the 16S window spanning V3-V5 was generated for all samples, with a second 16S window spanning V1-V3 generated for a majority of the samples. 16S rRNA…	UBERON:feces	pyrosequencing	HMP_v35	256.05	2010	Negative	2008-2010	0	0	ENVO:human-associated habitat	male	Titanium	GAZ:United States of America	HMP_production_phase_1	Gastrointestinal_tract	969:241720	241720	408170	0	None	ENVO:human-associated habitat	HMP_production_phase_1	UBERON:feces	False	years	y	30
SRS019582	SRS019582.573708	TCAGACTCAC	CCGTCAATTCMTTTRAGT	v35	stool_specimen_collection_kit	WUGSC	y	WUGSC	HMP_production_phase_1532	SRR047363	37	mimarks-survey	human	0	WUGSC	9606	n	human gut metagenome	0	0	-95.71	This HMP production phase represents pyrosequencing of 16S rRNA genes amplified from multiple body sites across hundreds of human subjects. There are two time points represented for a subset of these subjects. Using default protocol v4.2., data for the 16S window spanning V3-V5 was generated for all samples, with a second 16S window spanning V1-V3 generated for a majority of the samples. 16S rRNA…	UBERON:feces	pyrosequencing	HMP_v35	256.05	2010	Negative	2008-2010	0	0	ENVO:human-associated habitat	male	Titanium	GAZ:United States of America	HMP_production_phase_1	Gastrointestinal_tract	969:241720	241720	408170	0	None	ENVO:human-associated habitat	HMP_production_phase_1	UBERON:feces	False	years	y	30
SRS019685	SRS019685.570945	TCAGAACCAGC	CCGTCAATTCMTTTRAGT	v35	stool_specimen_collection_kit	WUGSC	y	WUGSC	HMP_production_phase_1547	SRR045945	25	mimarks-survey	human	0	WUGSC	9606	n	human gut metagenome	0	0	-95.71	This HMP production phase represents pyrosequencing of 16S rRNA genes amplified from multiple body sites across hundreds of human subjects. There are two time points represented for a subset of these subjects. Using default protocol v4.2., data for the 16S window spanning V3-V5 was generated for all samples, with a second 16S window spanning V1-V3 generated for a majority of the samples. 16S rRNA…	UBERON:feces	pyrosequencing	HMP_v35	256.05	2010	Negative	2008-2010	0	0	ENVO:human-associated habitat	male	Titanium	GAZ:United States of America	HMP_production_phase_1	Gastrointestinal_tract	969:241791	241791	408170	0	None	ENVO:human-associated habitat	HMP_production_phase_1	UBERON:feces	False	years	y	32
SRS019685	SRS019685.572621	TCAGAACCAGC	CCGTCAATTCMTTTRAGT	v35	stool_specimen_collection_kit	WUGSC	y	WUGSC	HMP_production_phase_1547	SRR046224	25	mimarks-survey	human	0	WUGSC	9606	n	human gut metagenome	0	0	-95.71	This HMP production phase represents pyrosequencing of 16S rRNA genes amplified from multiple body sites across hundreds of human subjects. There are two time points represented for a subset of these subjects. Using default protocol v4.2., data for the 16S window spanning V3-V5 was generated for all samples, with a second 16S window spanning V1-V3 generated for a majority of the samples. 16S rRNA…	UBERON:feces	pyrosequencing	HMP_v35	256.05	2010	Negative	2008-2010	0	0	ENVO:human-associated habitat	male	Titanium	GAZ:United States of America	HMP_production_phase_1	Gastrointestinal_tract	969:241791	241791	408170	0	None	ENVO:human-associated habitat	HMP_production_phase_1	UBERON:feces	False	years	y	32
SRS019787	SRS019787.575653	TCAGATACCAC	CCGTCAATTCMTTTRAGT	v35	stool_specimen_collection_kit	WUGSC	y	WUGSC	HMP_production_phase_1564	SRR043980	29	mimarks-survey	human	0	WUGSC	9606	n	human gut metagenome	0	0	-95.71	This HMP production phase represents pyrosequencing of 16S rRNA genes amplified from multiple body sites across hundreds of human subjects. There are two time points represented for a subset of these subjects. Using default protocol v4.2., data for the 16S window spanning V3-V5 was generated for all samples, with a second 16S window spanning V1-V3 generated for a majority of the samples. 16S rRNA…	UBERON:feces	pyrosequencing	HMP_v35	256.05	2010	Negative	2008-2010	0	0	ENVO:human-associated habitat	male	Titanium	GAZ:United States of America	HMP_production_phase_1	Gastrointestinal_tract	969:241681	241681	408170	0	None	ENVO:human-associated habitat	HMP_production_phase_1	UBERON:feces	False	years	y	24
SRS019894	SRS019894.576304	TCAGCTTCCTTC	CCGTCAATTCMTTTRAGT	v35	swab	WUGSC	y	WUGSC	HMP_production_phase_1576	SRR044391	23	mimarks-survey	human	0	WUGSC	9606	n	human oral metagenome	0	0	-95.71	This HMP production phase represents pyrosequencing of 16S rRNA genes amplified from multiple body sites across hundreds of human subjects. There are two time points represented for a subset of these subjects. Using default protocol v4.2., data for the 16S window spanning V3-V5 was generated for all samples, with a second 16S window spanning V1-V3 generated for a majority of the samples. 16S rRNA…	UBERON:tongue	pyrosequencing	HMP_v35	256.05	2010	Negative	2008-2010	0	0	ENVO:human-associated habitat	male	Titanium	GAZ:United States of America	HMP_production_phase_1	Oral	969:241772	241772	447426	0	None	ENVO:human-associated habitat	HMP_production_phase_1	UBERON:mucosa of tongue	False	years	y	25
SRS019906	SRS019906.572078	TCAGCCGTTCAC	CCGTCAATTCMTTTRAGT	v35	curette	WUGSC	y	WUGSC	HMP_production_phase_1582	SRR044378	23	mimarks-survey	human	0	WUGSC	9606	n	human oral metagenome	0	0	-95.71	This HMP production phase represents pyrosequencing of 16S rRNA genes amplified from multiple body sites across hundreds of human subjects. There are two time points represented for a subset of these subjects. Using default protocol v4.2., data for the 16S window spanning V3-V5 was generated for all samples, with a second 16S window spanning V1-V3 generated for a majority of the samples. 16S rRNA…	UBERON:mouth	pyrosequencing	HMP_v35	256.05	2010	Negative	2008-2010	0	0	ENVO:human-associated habitat	male	Titanium	GAZ:United States of America	HMP_production_phase_1	Oral	969:241772	241772	447426	0	None	ENVO:human-associated habitat	HMP_production_phase_1	UBERON:gingiva	False	years	y	25
SRS019910	SRS019910.573732	TCAGACCGGAAGC	CCGTCAATTCMTTTRAGT	v35	stool_specimen_collection_kit	WUGSC	y	WUGSC	HMP_production_phase_1584	SRR044428	23	mimarks-survey	human	0	WUGSC	9606	n	human gut metagenome	0	0	-95.71	This HMP production phase represents pyrosequencing of 16S rRNA genes amplified from multiple body sites across hundreds of human subjects. There are two time points represented for a subset of these subjects. Using default protocol v4.2., data for the 16S window spanning V3-V5 was generated for all samples, with a second 16S window spanning V1-V3 generated for a majority of the samples. 16S rRNA…	UBERON:feces	pyrosequencing	HMP_v35	256.05	2010	Negative	2008-2010	0	0	ENVO:human-associated habitat	male	Titanium	GAZ:United States of America	HMP_production_phase_1	Gastrointestinal_tract	969:241772	241772	408170	0	None	ENVO:human-associated habitat	HMP_production_phase_1	UBERON:feces	False	years	y	25
SRS020233	SRS020233.575311	TCAGTTCGCGAC	CCGTCAATTCMTTTRAGT	v35	stool_specimen_collection_kit	BI	y	BI	HMP_production_phase_1633	SRR041766	24	mimarks-survey	human	0	BI	9606	n	human gut metagenome	0	0	-95.71	This HMP production phase represents pyrosequencing of 16S rRNA genes amplified from multiple body sites across hundreds of human subjects. There are two time points represented for a subset of these subjects. Using default protocol v4.2., data for the 16S window spanning V3-V5 was generated for all samples, with a second 16S window spanning V1-V3 generated for a majority of the samples. 16S rRNA…	UBERON:feces	pyrosequencing	HMP_v35	256.05	2010	Negative	2008-2010	0	0	ENVO:human-associated habitat	male	Titanium	GAZ:United States of America	HMP_production_phase_1	Gastrointestinal_tract	969:241798	241798	408170	0	None	ENVO:human-associated habitat	HMP_production_phase_1	UBERON:feces		years	y	22
SRS020233	SRS020233.571448	TCAGTTCGCGAC	CCGTCAATTCMTTTRAGT	v35	stool_specimen_collection_kit	BI	y	BI	HMP_production_phase_1633	SRR041135	24	mimarks-survey	human	0	BI	9606	n	human gut metagenome	0	0	-95.71	This HMP production phase represents pyrosequencing of 16S rRNA genes amplified from multiple body sites across hundreds of human subjects. There are two time points represented for a subset of these subjects. Using default protocol v4.2., data for the 16S window spanning V3-V5 was generated for all samples, with a second 16S window spanning V1-V3 generated for a majority of the samples. 16S rRNA…	UBERON:feces	pyrosequencing	HMP_v35	256.05	2010	Negative	2008-2010	0	0	ENVO:human-associated habitat	male	Titanium	GAZ:United States of America	HMP_production_phase_1	Gastrointestinal_tract	969:241798	241798	408170	0	None	ENVO:human-associated habitat	HMP_production_phase_1	UBERON:feces		years	y	22
SRS020261	SRS020261.575466	TCAGACCTGAAC	CCGTCAATTCMTTTRAGT	v35	swab	BI	y	BI	HMP_production_phase_1643	SRR040628	24	mimarks-survey	human	0	BI	9606	n	human skin metagenome	0	0	-95.71	This HMP production phase represents pyrosequencing of 16S rRNA genes amplified from multiple body sites across hundreds of human subjects. There are two time points represented for a subset of these subjects. Using default protocol v4.2., data for the 16S window spanning V3-V5 was generated for all samples, with a second 16S window spanning V1-V3 generated for a majority of the samples. 16S rRNA…	UBERON:skin	pyrosequencing	HMP_v35	256.05	2010	Negative	2008-2010	0	0	ENVO:human-associated habitat	male	Titanium	GAZ:United States of America	HMP_production_phase_1	Skin	969:241798	241798	539655	0	None	ENVO:human-associated habitat	HMP_production_phase_1	UBERON:skin	False	years	y	22
SRS020261	SRS020261.574663	TCAGACCTGAAC	CCGTCAATTCMTTTRAGT	v35	swab	BI	y	BI	HMP_production_phase_1643	SRR040702	24	mimarks-survey	human	0	BI	9606	n	human skin metagenome	0	0	-95.71	This HMP production phase represents pyrosequencing of 16S rRNA genes amplified from multiple body sites across hundreds of human subjects. There are two time points represented for a subset of these subjects. Using default protocol v4.2., data for the 16S window spanning V3-V5 was generated for all samples, with a second 16S window spanning V1-V3 generated for a majority of the samples. 16S rRNA…	UBERON:skin	pyrosequencing	HMP_v35	256.05	2010	Negative	2008-2010	0	0	ENVO:human-associated habitat	male	Titanium	GAZ:United States of America	HMP_production_phase_1	Skin	969:241798	241798	539655	0	None	ENVO:human-associated habitat	HMP_production_phase_1	UBERON:skin	False	years	y	22
SRS020263	SRS020263.572683	TCAGTTGACAAC	CCGTCAATTCMTTTRAGT	v35	swab	BI	y	BI	HMP_production_phase_1644	SRR040621	24	mimarks-survey	human	0	BI	9606	n	human skin metagenome	0	0	-95.71	This HMP production phase represents pyrosequencing of 16S rRNA genes amplified from multiple body sites across hundreds of human subjects. There are two time points represented for a subset of these subjects. Using default protocol v4.2., data for the 16S window spanning V3-V5 was generated for all samples, with a second 16S window spanning V1-V3 generated for a majority of the samples. 16S rRNA…	UBERON:skin	pyrosequencing	HMP_v35	256.05	2010	Negative	2008-2010	0	0	ENVO:human-associated habitat	male	Titanium	GAZ:United States of America	HMP_production_phase_1	Skin	969:241798	241798	539655	0	None	ENVO:human-associated habitat	HMP_production_phase_1	UBERON:skin	False	years	y	22
SRS020263	SRS020263.571361	TCAGTTGACAAC	CCGTCAATTCMTTTRAGT	v35	swab	BI	y	BI	HMP_production_phase_1644	SRR040682	24	mimarks-survey	human	0	BI	9606	n	human skin metagenome	0	0	-95.71	This HMP production phase represents pyrosequencing of 16S rRNA genes amplified from multiple body sites across hundreds of human subjects. There are two time points represented for a subset of these subjects. Using default protocol v4.2., data for the 16S window spanning V3-V5 was generated for all samples, with a second 16S window spanning V1-V3 generated for a majority of the samples. 16S rRNA…	UBERON:skin	pyrosequencing	HMP_v35	256.05	2010	Negative	2008-2010	0	0	ENVO:human-associated habitat	male	Titanium	GAZ:United States of America	HMP_production_phase_1	Skin	969:241798	241798	539655	0	None	ENVO:human-associated habitat	HMP_production_phase_1	UBERON:skin	False	years	y	22
SRS020386	SRS020386.572562	TCAGTTATTCCTTC	CCGTCAATTCMTTTRAGT	v35	swab	BI	y	BI	HMP_production_phase_1677	SRR041620	32	mimarks-survey	human	0	BI	9606	n	human nose metagenome	0	4	-95.71	This HMP production phase represents pyrosequencing of 16S rRNA genes amplified from multiple body sites across hundreds of human subjects. There are two time points represented for a subset of these subjects. Using default protocol v4.2., data for the 16S window spanning V3-V5 was generated for all samples, with a second 16S window spanning V1-V3 generated for a majority of the samples. 16S rRNA…	UBERON:nostril	pyrosequencing	HMP_v35	256.05	2010	Negative	2008-2010	1	0	ENVO:human-associated habitat	female	Titanium	GAZ:United States of America	HMP_production_phase_1	Airways	969:241726	241726	646099	0	None	ENVO:human-associated habitat	HMP_production_phase_1	UBERON:nostril	False	years	y	33
SRS020386	SRS020386.570414	TCAGTTATTCCTTC	CCGTCAATTCMTTTRAGT	v35	swab	BI	y	BI	HMP_production_phase_1677	SRR042958	32	mimarks-survey	human	0	BI	9606	n	human nose metagenome	0	4	-95.71	This HMP production phase represents pyrosequencing of 16S rRNA genes amplified from multiple body sites across hundreds of human subjects. There are two time points represented for a subset of these subjects. Using default protocol v4.2., data for the 16S window spanning V3-V5 was generated for all samples, with a second 16S window spanning V1-V3 generated for a majority of the samples. 16S rRNA…	UBERON:nostril	pyrosequencing	HMP_v35	256.05	2010	Negative	2008-2010	1	0	ENVO:human-associated habitat	female	Titanium	GAZ:United States of America	HMP_production_phase_1	Airways	969:241726	241726	646099	0	None	ENVO:human-associated habitat	HMP_production_phase_1	UBERON:nostril	False	years	y	33
SRS020869	SRS020869.573690	TCAGAACCGGATAC	CCGTCAATTCMTTTRAGT	v35	stool_specimen_collection_kit	BI	y	BI	HMP_production_phase_1786	SRR041542	31	mimarks-survey	human	0	BI	9606	n	human gut metagenome	0	0	-95.71	This HMP production phase represents pyrosequencing of 16S rRNA genes amplified from multiple body sites across hundreds of human subjects. There are two time points represented for a subset of these subjects. Using default protocol v4.2., data for the 16S window spanning V3-V5 was generated for all samples, with a second 16S window spanning V1-V3 generated for a majority of the samples. 16S rRNA…	UBERON:feces	pyrosequencing	HMP_v35	256.05	2010	Negative	2008-2010	0	0	ENVO:human-associated habitat	male	Titanium	GAZ:United States of America	HMP_production_phase_1	Gastrointestinal_tract	969:241679	241679	408170	0	None	ENVO:human-associated habitat	HMP_production_phase_1	UBERON:feces	False	years	y	26
SRS021484	SRS021484.575748	TCAGACGGCTC	CCGTCAATTCMTTTRAGT	v35	stool_specimen_collection_kit	BI	y	BI	HMP_production_phase_1940	SRR041529	28	mimarks-survey	human	0	BI	9606	n	human gut metagenome	0	0	-95.71	This HMP production phase represents pyrosequencing of 16S rRNA genes amplified from multiple body sites across hundreds of human subjects. There are two time points represented for a subset of these subjects. Using default protocol v4.2., data for the 16S window spanning V3-V5 was generated for all samples, with a second 16S window spanning V1-V3 generated for a majority of the samples. 16S rRNA…	UBERON:feces	pyrosequencing	HMP_v35	256.05	2010	Negative	2008-2010	0	0	ENVO:human-associated habitat	male	Titanium	GAZ:United States of America	HMP_production_phase_1	Gastrointestinal_tract	969:241722	241722	408170	0	None	ENVO:human-associated habitat	HMP_production_phase_1	UBERON:feces	False	years	y	24
SRS021496	SRS021496.570714	TCAGAACAACTC	CCGTCAATTCMTTTRAGT	v35	swab	BI	y	BI	HMP_production_phase_1942	SRR041582	28	mimarks-survey	human	0	BI	9606	n	human oral metagenome	0	0	-95.71	This HMP production phase represents pyrosequencing of 16S rRNA genes amplified from multiple body sites across hundreds of human subjects. There are two time points represented for a subset of these subjects. Using default protocol v4.2., data for the 16S window spanning V3-V5 was generated for all samples, with a second 16S window spanning V1-V3 generated for a majority of the samples. 16S rRNA…	UBERON:tongue	pyrosequencing	HMP_v35	256.05	2010	Negative	2008-2010	0	0	ENVO:human-associated habitat	male	Titanium	GAZ:United States of America	HMP_production_phase_1	Oral	969:241722	241722	447426	0	None	ENVO:human-associated habitat	HMP_production_phase_1	UBERON:mucosa of tongue	False	years	y	24
SRS022006	SRS022006.571394	TCAGACTTGC	CCGTCAATTCMTTTRAGT	v35	swab	BI	y	BI	HMP_production_phase_2070	SRR040577	27	mimarks-survey	human	0	BI	9606	n	human nose metagenome	0	3.7	-95.71	This HMP production phase represents pyrosequencing of 16S rRNA genes amplified from multiple body sites across hundreds of human subjects. There are two time points represented for a subset of these subjects. Using default protocol v4.2., data for the 16S window spanning V3-V5 was generated for all samples, with a second 16S window spanning V1-V3 generated for a majority of the samples. 16S rRNA…	UBERON:nostril	pyrosequencing	HMP_v35	256.05	2010	Negative	2008-2010	1	0	ENVO:human-associated habitat	female	Titanium	GAZ:United States of America	HMP_production_phase_1	Airways	969:241747	241747	646099	0	None	ENVO:human-associated habitat	HMP_production_phase_1	UBERON:nostril	False	years	y	23
SRS022006	SRS022006.570249	TCAGACTTGC	CCGTCAATTCMTTTRAGT	v35	swab	BI	y	BI	HMP_production_phase_2070	SRR040612	27	mimarks-survey	human	0	BI	9606	n	human nose metagenome	0	3.7	-95.71	This HMP production phase represents pyrosequencing of 16S rRNA genes amplified from multiple body sites across hundreds of human subjects. There are two time points represented for a subset of these subjects. Using default protocol v4.2., data for the 16S window spanning V3-V5 was generated for all samples, with a second 16S window spanning V1-V3 generated for a majority of the samples. 16S rRNA…	UBERON:nostril	pyrosequencing	HMP_v35	256.05	2010	Negative	2008-2010	1	0	ENVO:human-associated habitat	female	Titanium	GAZ:United States of America	HMP_production_phase_1	Airways	969:241747	241747	646099	0	None	ENVO:human-associated habitat	HMP_production_phase_1	UBERON:nostril	False	years	y	23
SRS022129	SRS022129.570851	TCAGAGCTTC	CCGTCAATTCMTTTRAGT	v35	swab	BI	y	BI	HMP_production_phase_2103	SRR041603	22	mimarks-survey	human	0	BI	9606	n	human nose metagenome	0	4	-95.71	This HMP production phase represents pyrosequencing of 16S rRNA genes amplified from multiple body sites across hundreds of human subjects. There are two time points represented for a subset of these subjects. Using default protocol v4.2., data for the 16S window spanning V3-V5 was generated for all samples, with a second 16S window spanning V1-V3 generated for a majority of the samples. 16S rRNA…	UBERON:nostril	pyrosequencing	HMP_v35	256.05	2010	Negative	2008-2010	1	0	ENVO:human-associated habitat	female	Titanium	GAZ:United States of America	HMP_production_phase_1	Airways	969:241803	241803	646099	0	None	ENVO:human-associated habitat	HMP_production_phase_1	UBERON:nostril		years	y	26
SRS022129	SRS022129.572307	TCAGAGCTTC	CCGTCAATTCMTTTRAGT	v35	swab	BI	y	BI	HMP_production_phase_2103	SRR042815	22	mimarks-survey	human	0	BI	9606	n	human nose metagenome	0	4	-95.71	This HMP production phase represents pyrosequencing of 16S rRNA genes amplified from multiple body sites across hundreds of human subjects. There are two time points represented for a subset of these subjects. Using default protocol v4.2., data for the 16S window spanning V3-V5 was generated for all samples, with a second 16S window spanning V1-V3 generated for a majority of the samples. 16S rRNA…	UBERON:nostril	pyrosequencing	HMP_v35	256.05	2010	Negative	2008-2010	1	0	ENVO:human-associated habitat	female	Titanium	GAZ:United States of America	HMP_production_phase_1	Airways	969:241803	241803	646099	0	None	ENVO:human-associated habitat	HMP_production_phase_1	UBERON:nostril		years	y	26
SRS022129	SRS022129.572347	TCAGAGCTTC	CCGTCAATTCMTTTRAGT	v35	swab	BI	y	BI	HMP_production_phase_2103	SRR043024	22	mimarks-survey	human	0	BI	9606	n	human nose metagenome	0	4	-95.71	This HMP production phase represents pyrosequencing of 16S rRNA genes amplified from multiple body sites across hundreds of human subjects. There are two time points represented for a subset of these subjects. Using default protocol v4.2., data for the 16S window spanning V3-V5 was generated for all samples, with a second 16S window spanning V1-V3 generated for a majority of the samples. 16S rRNA…	UBERON:nostril	pyrosequencing	HMP_v35	256.05	2010	Negative	2008-2010	1	0	ENVO:human-associated habitat	female	Titanium	GAZ:United States of America	HMP_production_phase_1	Airways	969:241803	241803	646099	0	None	ENVO:human-associated habitat	HMP_production_phase_1	UBERON:nostril		years	y	26
SRS022129	SRS022129.572109	TCAGAGCTTC	CCGTCAATTCMTTTRAGT	v35	swab	BI	y	BI	HMP_production_phase_2103	SRR041751	22	mimarks-survey	human	0	BI	9606	n	human nose metagenome	0	4	-95.71	This HMP production phase represents pyrosequencing of 16S rRNA genes amplified from multiple body sites across hundreds of human subjects. There are two time points represented for a subset of these subjects. Using default protocol v4.2., data for the 16S window spanning V3-V5 was generated for all samples, with a second 16S window spanning V1-V3 generated for a majority of the samples. 16S rRNA…	UBERON:nostril	pyrosequencing	HMP_v35	256.05	2010	Negative	2008-2010	1	0	ENVO:human-associated habitat	female	Titanium	GAZ:United States of America	HMP_production_phase_1	Airways	969:241803	241803	646099	0	None	ENVO:human-associated habitat	HMP_production_phase_1	UBERON:nostril		years	y	26
SRS022609	SRS022609.573783	TCAGTGAAGC	CCGTCAATTCMTTTRAGT	v35	stool_specimen_collection_kit	BI	y	BI	HMP_production_phase_2223	SRR041852	25	mimarks-survey	human	0	BI	9606	n	human gut metagenome	0	0	-95.71	This HMP production phase represents pyrosequencing of 16S rRNA genes amplified from multiple body sites across hundreds of human subjects. There are two time points represented for a subset of these subjects. Using default protocol v4.2., data for the 16S window spanning V3-V5 was generated for all samples, with a second 16S window spanning V1-V3 generated for a majority of the samples. 16S rRNA…	UBERON:feces	pyrosequencing	HMP_v35	256.05	2010	Negative	2008-2010	0	0	ENVO:human-associated habitat	male	Titanium	GAZ:United States of America	HMP_production_phase_1	Gastrointestinal_tract	969:241820	241820	408170	0	None	ENVO:human-associated habitat	HMP_production_phase_1	UBERON:feces	False	years	y	25
SRS022609	SRS022609.572904	TCAGTGAAGC	CCGTCAATTCMTTTRAGT	v35	stool_specimen_collection_kit	BI	y	BI	HMP_production_phase_2223	SRR041777	25	mimarks-survey	human	0	BI	9606	n	human gut metagenome	0	0	-95.71	This HMP production phase represents pyrosequencing of 16S rRNA genes amplified from multiple body sites across hundreds of human subjects. There are two time points represented for a subset of these subjects. Using default protocol v4.2., data for the 16S window spanning V3-V5 was generated for all samples, with a second 16S window spanning V1-V3 generated for a majority of the samples. 16S rRNA…	UBERON:feces	pyrosequencing	HMP_v35	256.05	2010	Negative	2008-2010	0	0	ENVO:human-associated habitat	male	Titanium	GAZ:United States of America	HMP_production_phase_1	Gastrointestinal_tract	969:241820	241820	408170	0	None	ENVO:human-associated habitat	HMP_production_phase_1	UBERON:feces	False	years	y	25
SRS022621	SRS022621.574683	TCAGAGCTTC	CCGTCAATTCMTTTRAGT	v35	swab	BI	y	BI	HMP_production_phase_2225	SRR041734	25	mimarks-survey	human	0	BI	9606	n	human oral metagenome	0	0	-95.71	This HMP production phase represents pyrosequencing of 16S rRNA genes amplified from multiple body sites across hundreds of human subjects. There are two time points represented for a subset of these subjects. Using default protocol v4.2., data for the 16S window spanning V3-V5 was generated for all samples, with a second 16S window spanning V1-V3 generated for a majority of the samples. 16S rRNA…	UBERON:tongue	pyrosequencing	HMP_v35	256.05	2010	Negative	2008-2010	0	0	ENVO:human-associated habitat	male	Titanium	GAZ:United States of America	HMP_production_phase_1	Oral	969:241820	241820	447426	0	None	ENVO:human-associated habitat	HMP_production_phase_1	UBERON:mucosa of tongue	False	years	y	25
SRS022621	SRS022621.571004	TCAGAGCTTC	CCGTCAATTCMTTTRAGT	v35	swab	BI	y	BI	HMP_production_phase_2225	SRR041948	25	mimarks-survey	human	0	BI	9606	n	human oral metagenome	0	0	-95.71	This HMP production phase represents pyrosequencing of 16S rRNA genes amplified from multiple body sites across hundreds of human subjects. There are two time points represented for a subset of these subjects. Using default protocol v4.2., data for the 16S window spanning V3-V5 was generated for all samples, with a second 16S window spanning V1-V3 generated for a majority of the samples. 16S rRNA…	UBERON:tongue	pyrosequencing	HMP_v35	256.05	2010	Negative	2008-2010	0	0	ENVO:human-associated habitat	male	Titanium	GAZ:United States of America	HMP_production_phase_1	Oral	969:241820	241820	447426	0	None	ENVO:human-associated habitat	HMP_production_phase_1	UBERON:mucosa of tongue	False	years	y	25
SRS022625	SRS022625.574705	TCAGACTTGC	CCGTCAATTCMTTTRAGT	v35	swab	BI	y	BI	HMP_production_phase_2227	SRR041904	25	mimarks-survey	human	0	BI	9606	n	human oral metagenome	0	0	-95.71	This HMP production phase represents pyrosequencing of 16S rRNA genes amplified from multiple body sites across hundreds of human subjects. There are two time points represented for a subset of these subjects. Using default protocol v4.2., data for the 16S window spanning V3-V5 was generated for all samples, with a second 16S window spanning V1-V3 generated for a majority of the samples. 16S rRNA…	UBERON:mouth	pyrosequencing	HMP_v35	256.05	2010	Negative	2008-2010	0	0	ENVO:human-associated habitat	male	Titanium	GAZ:United States of America	HMP_production_phase_1	Oral	969:241820	241820	447426	0	None	ENVO:human-associated habitat	HMP_production_phase_1	UBERON:buccal mucosa	False	years	y	25
SRS022625	SRS022625.572114	TCAGACTTGC	CCGTCAATTCMTTTRAGT	v35	swab	BI	y	BI	HMP_production_phase_2227	SRR041742	25	mimarks-survey	human	0	BI	9606	n	human oral metagenome	0	0	-95.71	This HMP production phase represents pyrosequencing of 16S rRNA genes amplified from multiple body sites across hundreds of human subjects. There are two time points represented for a subset of these subjects. Using default protocol v4.2., data for the 16S window spanning V3-V5 was generated for all samples, with a second 16S window spanning V1-V3 generated for a majority of the samples. 16S rRNA…	UBERON:mouth	pyrosequencing	HMP_v35	256.05	2010	Negative	2008-2010	0	0	ENVO:human-associated habitat	male	Titanium	GAZ:United States of America	HMP_production_phase_1	Oral	969:241820	241820	447426	0	None	ENVO:human-associated habitat	HMP_production_phase_1	UBERON:buccal mucosa	False	years	y	25
SRS022645	SRS022645.573550	TCAGAAGCCGC	CCGTCAATTCMTTTRAGT	v35	swab	BI	y	BI	HMP_production_phase_2237	SRR042011	25	mimarks-survey	human	0	BI	9606	n	human nose metagenome	0	0	-95.71	This HMP production phase represents pyrosequencing of 16S rRNA genes amplified from multiple body sites across hundreds of human subjects. There are two time points represented for a subset of these subjects. Using default protocol v4.2., data for the 16S window spanning V3-V5 was generated for all samples, with a second 16S window spanning V1-V3 generated for a majority of the samples. 16S rRNA…	UBERON:nostril	pyrosequencing	HMP_v35	256.05	2010	Negative	2008-2010	0	0	ENVO:human-associated habitat	male	Titanium	GAZ:United States of America	HMP_production_phase_1	Airways	969:241820	241820	646099	0	None	ENVO:human-associated habitat	HMP_production_phase_1	UBERON:nostril	False	years	y	25
SRS022645	SRS022645.570562	TCAGAAGCCGC	CCGTCAATTCMTTTRAGT	v35	swab	BI	y	BI	HMP_production_phase_2237	SRR041722	25	mimarks-survey	human	0	BI	9606	n	human nose metagenome	0	0	-95.71	This HMP production phase represents pyrosequencing of 16S rRNA genes amplified from multiple body sites across hundreds of human subjects. There are two time points represented for a subset of these subjects. Using default protocol v4.2., data for the 16S window spanning V3-V5 was generated for all samples, with a second 16S window spanning V1-V3 generated for a majority of the samples. 16S rRNA…	UBERON:nostril	pyrosequencing	HMP_v35	256.05	2010	Negative	2008-2010	0	0	ENVO:human-associated habitat	male	Titanium	GAZ:United States of America	HMP_production_phase_1	Airways	969:241820	241820	646099	0	None	ENVO:human-associated habitat	HMP_production_phase_1	UBERON:nostril	False	years	y	25
SRS023176	SRS023176.573947	TCAGCGGTATC	CCGTCAATTCMTTTRAGT	v35	stool_specimen_collection_kit	BI	y	BI	HMP_production_phase_2365	SRR041890	33	mimarks-survey	human	0	BI	9606	n	human gut metagenome	0	0	-95.71	This HMP production phase represents pyrosequencing of 16S rRNA genes amplified from multiple body sites across hundreds of human subjects. There are two time points represented for a subset of these subjects. Using default protocol v4.2., data for the 16S window spanning V3-V5 was generated for all samples, with a second 16S window spanning V1-V3 generated for a majority of the samples. 16S rRNA…	UBERON:feces	pyrosequencing	HMP_v35	256.05	2010	Negative	2008-2010	0	0	ENVO:human-associated habitat	male	Titanium	GAZ:United States of America	HMP_production_phase_1	Gastrointestinal_tract	969:241767	241767	408170	0	None	ENVO:human-associated habitat	HMP_production_phase_1	UBERON:feces	False	years	y	32
SRS023176	SRS023176.574817	TCAGCGGTATC	CCGTCAATTCMTTTRAGT	v35	stool_specimen_collection_kit	BI	y	BI	HMP_production_phase_2365	SRR041953	33	mimarks-survey	human	0	BI	9606	n	human gut metagenome	0	0	-95.71	This HMP production phase represents pyrosequencing of 16S rRNA genes amplified from multiple body sites across hundreds of human subjects. There are two time points represented for a subset of these subjects. Using default protocol v4.2., data for the 16S window spanning V3-V5 was generated for all samples, with a second 16S window spanning V1-V3 generated for a majority of the samples. 16S rRNA…	UBERON:feces	pyrosequencing	HMP_v35	256.05	2010	Negative	2008-2010	0	0	ENVO:human-associated habitat	male	Titanium	GAZ:United States of America	HMP_production_phase_1	Gastrointestinal_tract	969:241767	241767	408170	0	None	ENVO:human-associated habitat	HMP_production_phase_1	UBERON:feces	False	years	y	32
SRS023557	SRS023557.573831	TCAGCGACTC	CCGTCAATTCMTTTRAGT	v35	swab	BI	y	BI	HMP_production_phase_2455	SRR041276	27	mimarks-survey	human	0	BI	9606	n	human oral metagenome	0	0	-95.71	This HMP production phase represents pyrosequencing of 16S rRNA genes amplified from multiple body sites across hundreds of human subjects. There are two time points represented for a subset of these subjects. Using default protocol v4.2., data for the 16S window spanning V3-V5 was generated for all samples, with a second 16S window spanning V1-V3 generated for a majority of the samples. 16S rRNA…	UBERON:tongue	pyrosequencing	HMP_v35	256.05	2010	Negative	2008-2010	0	0	ENVO:human-associated habitat	male	Titanium	GAZ:United States of America	HMP_production_phase_1	Oral	969:241748	241748	447426	0	None	ENVO:human-associated habitat	HMP_production_phase_1	UBERON:mucosa of tongue	False	years	y	23
SRS023617	SRS023617.570981	TCAGAAGCCGC	CCGTCAATTCMTTTRAGT	v35	swab	BI	y	BI	HMP_production_phase_2470	SRR040579	20	mimarks-survey	human	0	BI	9606	n	human oral metagenome	0	4.5	-95.71	This HMP production phase represents pyrosequencing of 16S rRNA genes amplified from multiple body sites across hundreds of human subjects. There are two time points represented for a subset of these subjects. Using default protocol v4.2., data for the 16S window spanning V3-V5 was generated for all samples, with a second 16S window spanning V1-V3 generated for a majority of the samples. 16S rRNA…	UBERON:tongue	pyrosequencing	HMP_v35	256.05	2010	Negative	2008-2010	1	0	ENVO:human-associated habitat	female	Titanium	GAZ:United States of America	HMP_production_phase_1	Oral	969:241702	241702	447426	0	None	ENVO:human-associated habitat	HMP_production_phase_1	UBERON:mucosa of tongue	False	years	y	26
SRS023617	SRS023617.571158	TCAGAAGCCGC	CCGTCAATTCMTTTRAGT	v35	swab	BI	y	BI	HMP_production_phase_2470	SRR040772	20	mimarks-survey	human	0	BI	9606	n	human oral metagenome	0	4.5	-95.71	This HMP production phase represents pyrosequencing of 16S rRNA genes amplified from multiple body sites across hundreds of human subjects. There are two time points represented for a subset of these subjects. Using default protocol v4.2., data for the 16S window spanning V3-V5 was generated for all samples, with a second 16S window spanning V1-V3 generated for a majority of the samples. 16S rRNA…	UBERON:tongue	pyrosequencing	HMP_v35	256.05	2010	Negative	2008-2010	1	0	ENVO:human-associated habitat	female	Titanium	GAZ:United States of America	HMP_production_phase_1	Oral	969:241702	241702	447426	0	None	ENVO:human-associated habitat	HMP_production_phase_1	UBERON:mucosa of tongue	False	years	y	26
SRS023914	SRS023914.571128	TCAGTGACCGTC	CCGTCAATTCMTTTRAGT	v35	stool_specimen_collection_kit	BI	y	BI	HMP_production_phase_2546	SRR041629	27	mimarks-survey	human	0	BI	9606	n	human gut metagenome	0	0	-95.71	This HMP production phase represents pyrosequencing of 16S rRNA genes amplified from multiple body sites across hundreds of human subjects. There are two time points represented for a subset of these subjects. Using default protocol v4.2., data for the 16S window spanning V3-V5 was generated for all samples, with a second 16S window spanning V1-V3 generated for a majority of the samples. 16S rRNA…	UBERON:feces	pyrosequencing	HMP_v35	256.05	2010	Negative	2008-2010	0	0	ENVO:human-associated habitat	male	Titanium	GAZ:United States of America	HMP_production_phase_1	Gastrointestinal_tract	969:241725	241725	408170	0	None	ENVO:human-associated habitat	HMP_production_phase_1	UBERON:feces	False	years	y	23
SRS023926	SRS023926.571951	TCAGTTATCGGC	CCGTCAATTCMTTTRAGT	v35	swab	BI	y	BI	HMP_production_phase_2548	SRR041633	27	mimarks-survey	human	0	BI	9606	n	human oral metagenome	0	0	-95.71	This HMP production phase represents pyrosequencing of 16S rRNA genes amplified from multiple body sites across hundreds of human subjects. There are two time points represented for a subset of these subjects. Using default protocol v4.2., data for the 16S window spanning V3-V5 was generated for all samples, with a second 16S window spanning V1-V3 generated for a majority of the samples. 16S rRNA…	UBERON:tongue	pyrosequencing	HMP_v35	256.05	2010	Negative	2008-2010	0	0	ENVO:human-associated habitat	male	Titanium	GAZ:United States of America	HMP_production_phase_1	Oral	969:241725	241725	447426	0	None	ENVO:human-associated habitat	HMP_production_phase_1	UBERON:mucosa of tongue	False	years	y	23
SRS023938	SRS023938.573037	TCAGCCACGGTC	CCGTCAATTCMTTTRAGT	v35	curette	BI	y	BI	HMP_production_phase_2554	SRR041514	27	mimarks-survey	human	0	BI	9606	n	human oral metagenome	0	0	-95.71	This HMP production phase represents pyrosequencing of 16S rRNA genes amplified from multiple body sites across hundreds of human subjects. There are two time points represented for a subset of these subjects. Using default protocol v4.2., data for the 16S window spanning V3-V5 was generated for all samples, with a second 16S window spanning V1-V3 generated for a majority of the samples. 16S rRNA…	UBERON:mouth	pyrosequencing	HMP_v35	256.05	2010	Negative	2008-2010	0	0	ENVO:human-associated habitat	male	Titanium	GAZ:United States of America	HMP_production_phase_1	Oral	969:241725	241725	447426	0	None	ENVO:human-associated habitat	HMP_production_phase_1	UBERON:gingiva	False	years	y	23
SRS023971	SRS023971.574520	TCAGCCGGCCAC	CCGTCAATTCMTTTRAGT	v35	stool_specimen_collection_kit	BI	y	BI	HMP_production_phase_2560	SRR040944	22	mimarks-survey	human	0	BI	9606	n	human gut metagenome	0	0	-95.71	This HMP production phase represents pyrosequencing of 16S rRNA genes amplified from multiple body sites across hundreds of human subjects. There are two time points represented for a subset of these subjects. Using default protocol v4.2., data for the 16S window spanning V3-V5 was generated for all samples, with a second 16S window spanning V1-V3 generated for a majority of the samples. 16S rRNA…	UBERON:feces	pyrosequencing	HMP_v35	256.05	2010	Negative	2008-2010	0	0	ENVO:human-associated habitat	male	Titanium	GAZ:United States of America	HMP_production_phase_1	Gastrointestinal_tract	969:241704	241704	408170	0	None	ENVO:human-associated habitat	HMP_production_phase_1	UBERON:feces	False	years	y	24
SRS023987	SRS023987.570988	TCAGAATGGTAC	CCGTCAATTCMTTTRAGT	v35	swab	BI	y	BI	HMP_production_phase_2564	SRR040912	22	mimarks-survey	human	0	BI	9606	n	human oral metagenome	0	0	-95.71	This HMP production phase represents pyrosequencing of 16S rRNA genes amplified from multiple body sites across hundreds of human subjects. There are two time points represented for a subset of these subjects. Using default protocol v4.2., data for the 16S window spanning V3-V5 was generated for all samples, with a second 16S window spanning V1-V3 generated for a majority of the samples. 16S rRNA…	UBERON:mouth	pyrosequencing	HMP_v35	256.05	2010	Negative	2008-2010	0	0	ENVO:human-associated habitat	male	Titanium	GAZ:United States of America	HMP_production_phase_1	Oral	969:241704	241704	447426	0	None	ENVO:human-associated habitat	HMP_production_phase_1	UBERON:buccal mucosa	False	years	y	24
SRS024064	SRS024064.575689	TCAGAACCAGC	CCGTCAATTCMTTTRAGT	v35	swab	BI	y	BI	HMP_production_phase_2588	SRR040877	27	mimarks-survey	human	0	BI	9606	n	human nose metagenome	0	4.2	-95.71	This HMP production phase represents pyrosequencing of 16S rRNA genes amplified from multiple body sites across hundreds of human subjects. There are two time points represented for a subset of these subjects. Using default protocol v4.2., data for the 16S window spanning V3-V5 was generated for all samples, with a second 16S window spanning V1-V3 generated for a majority of the samples. 16S rRNA…	UBERON:nostril	pyrosequencing	HMP_v35	256.05	2010	Negative	2008-2010	1	0	ENVO:human-associated habitat	female	Titanium	GAZ:United States of America	HMP_production_phase_1	Airways	969:241834	241834	646099	0	None	ENVO:human-associated habitat	HMP_production_phase_1	UBERON:nostril	False	years	y	26
SRS024064	SRS024064.576580	TCAGAACCAGC	CCGTCAATTCMTTTRAGT	v35	swab	BI	y	BI	HMP_production_phase_2588	SRR042935	27	mimarks-survey	human	0	BI	9606	n	human nose metagenome	0	4.2	-95.71	This HMP production phase represents pyrosequencing of 16S rRNA genes amplified from multiple body sites across hundreds of human subjects. There are two time points represented for a subset of these subjects. Using default protocol v4.2., data for the 16S window spanning V3-V5 was generated for all samples, with a second 16S window spanning V1-V3 generated for a majority of the samples. 16S rRNA…	UBERON:nostril	pyrosequencing	HMP_v35	256.05	2010	Negative	2008-2010	1	0	ENVO:human-associated habitat	female	Titanium	GAZ:United States of America	HMP_production_phase_1	Airways	969:241834	241834	646099	0	None	ENVO:human-associated habitat	HMP_production_phase_1	UBERON:nostril	False	years	y	26
SRS024265	SRS024265.573046	TCAGAGTCGAC	CCGTCAATTCMTTTRAGT	v35	stool_specimen_collection_kit	BI	y	BI	HMP_production_phase_2635	SRR042014	24	mimarks-survey	human	0	BI	9606	n	human gut metagenome	0	3.5	-95.71	This HMP production phase represents pyrosequencing of 16S rRNA genes amplified from multiple body sites across hundreds of human subjects. There are two time points represented for a subset of these subjects. Using default protocol v4.2., data for the 16S window spanning V3-V5 was generated for all samples, with a second 16S window spanning V1-V3 generated for a majority of the samples. 16S rRNA…	UBERON:feces	pyrosequencing	HMP_v35	256.05	2010	Negative	2008-2010	1	0	ENVO:human-associated habitat	female	Titanium	GAZ:United States of America	HMP_production_phase_1	Gastrointestinal_tract	969:241712	241712	408170	0	None	ENVO:human-associated habitat	HMP_production_phase_1	UBERON:feces	False	years	y	21
SRS024265	SRS024265.576465	TCAGAGTCGAC	CCGTCAATTCMTTTRAGT	v35	stool_specimen_collection_kit	BI	y	BI	HMP_production_phase_2635	SRR041911	24	mimarks-survey	human	0	BI	9606	n	human gut metagenome	0	3.5	-95.71	This HMP production phase represents pyrosequencing of 16S rRNA genes amplified from multiple body sites across hundreds of human subjects. There are two time points represented for a subset of these subjects. Using default protocol v4.2., data for the 16S window spanning V3-V5 was generated for all samples, with a second 16S window spanning V1-V3 generated for a majority of the samples. 16S rRNA…	UBERON:feces	pyrosequencing	HMP_v35	256.05	2010	Negative	2008-2010	1	0	ENVO:human-associated habitat	female	Titanium	GAZ:United States of America	HMP_production_phase_1	Gastrointestinal_tract	969:241712	241712	408170	0	None	ENVO:human-associated habitat	HMP_production_phase_1	UBERON:feces	False	years	y	21
SRS024277	SRS024277.572697	TCAGAAGGCAC	CCGTCAATTCMTTTRAGT	v35	swab	BI	y	BI	HMP_production_phase_2637	SRR041730	24	mimarks-survey	human	0	BI	9606	n	human oral metagenome	0	3.5	-95.71	This HMP production phase represents pyrosequencing of 16S rRNA genes amplified from multiple body sites across hundreds of human subjects. There are two time points represented for a subset of these subjects. Using default protocol v4.2., data for the 16S window spanning V3-V5 was generated for all samples, with a second 16S window spanning V1-V3 generated for a majority of the samples. 16S rRNA…	UBERON:tongue	pyrosequencing	HMP_v35	256.05	2010	Negative	2008-2010	1	0	ENVO:human-associated habitat	female	Titanium	GAZ:United States of America	HMP_production_phase_1	Oral	969:241712	241712	447426	0	None	ENVO:human-associated habitat	HMP_production_phase_1	UBERON:mucosa of tongue	False	years	y	21
SRS024277	SRS024277.575502	TCAGAAGGCAC	CCGTCAATTCMTTTRAGT	v35	swab	BI	y	BI	HMP_production_phase_2637	SRR041844	24	mimarks-survey	human	0	BI	9606	n	human oral metagenome	0	3.5	-95.71	This HMP production phase represents pyrosequencing of 16S rRNA genes amplified from multiple body sites across hundreds of human subjects. There are two time points represented for a subset of these subjects. Using default protocol v4.2., data for the 16S window spanning V3-V5 was generated for all samples, with a second 16S window spanning V1-V3 generated for a majority of the samples. 16S rRNA…	UBERON:tongue	pyrosequencing	HMP_v35	256.05	2010	Negative	2008-2010	1	0	ENVO:human-associated habitat	female	Titanium	GAZ:United States of America	HMP_production_phase_1	Oral	969:241712	241712	447426	0	None	ENVO:human-associated habitat	HMP_production_phase_1	UBERON:mucosa of tongue	False	years	y	21
SRS024289	SRS024289.572953	TCAGTTCATAC	CCGTCAATTCMTTTRAGT	v35	curette	BI	y	BI	HMP_production_phase_2643	SRR041999	24	mimarks-survey	human	0	BI	9606	n	human oral metagenome	0	3.5	-95.71	This HMP production phase represents pyrosequencing of 16S rRNA genes amplified from multiple body sites across hundreds of human subjects. There are two time points represented for a subset of these subjects. Using default protocol v4.2., data for the 16S window spanning V3-V5 was generated for all samples, with a second 16S window spanning V1-V3 generated for a majority of the samples. 16S rRNA…	UBERON:mouth	pyrosequencing	HMP_v35	256.05	2010	Negative	2008-2010	1	0	ENVO:human-associated habitat	female	Titanium	GAZ:United States of America	HMP_production_phase_1	Oral	969:241712	241712	447426	0	None	ENVO:human-associated habitat	HMP_production_phase_1	UBERON:gingiva	False	years	y	21
SRS024289	SRS024289.572560	TCAGTTCATAC	CCGTCAATTCMTTTRAGT	v35	curette	BI	y	BI	HMP_production_phase_2643	SRR041936	24	mimarks-survey	human	0	BI	9606	n	human oral metagenome	0	3.5	-95.71	This HMP production phase represents pyrosequencing of 16S rRNA genes amplified from multiple body sites across hundreds of human subjects. There are two time points represented for a subset of these subjects. Using default protocol v4.2., data for the 16S window spanning V3-V5 was generated for all samples, with a second 16S window spanning V1-V3 generated for a majority of the samples. 16S rRNA…	UBERON:mouth	pyrosequencing	HMP_v35	256.05	2010	Negative	2008-2010	1	0	ENVO:human-associated habitat	female	Titanium	GAZ:United States of America	HMP_production_phase_1	Oral	969:241712	241712	447426	0	None	ENVO:human-associated habitat	HMP_production_phase_1	UBERON:gingiva	False	years	y	21
SRS024301	SRS024301.575112	TCAGAACAACTC	CCGTCAATTCMTTTRAGT	v35	swab	BI	y	BI	HMP_production_phase_2649	SRR041919	24	mimarks-survey	human	0	BI	9606	n	human nose metagenome	0	3.5	-95.71	This HMP production phase represents pyrosequencing of 16S rRNA genes amplified from multiple body sites across hundreds of human subjects. There are two time points represented for a subset of these subjects. Using default protocol v4.2., data for the 16S window spanning V3-V5 was generated for all samples, with a second 16S window spanning V1-V3 generated for a majority of the samples. 16S rRNA…	UBERON:nostril	pyrosequencing	HMP_v35	256.05	2010	Negative	2008-2010	1	0	ENVO:human-associated habitat	female	Titanium	GAZ:United States of America	HMP_production_phase_1	Airways	969:241712	241712	646099	0	None	ENVO:human-associated habitat	HMP_production_phase_1	UBERON:nostril	False	years	y	21
SRS024301	SRS024301.571837	TCAGAACAACTC	CCGTCAATTCMTTTRAGT	v35	swab	BI	y	BI	HMP_production_phase_2649	SRR041877	24	mimarks-survey	human	0	BI	9606	n	human nose metagenome	0	3.5	-95.71	This HMP production phase represents pyrosequencing of 16S rRNA genes amplified from multiple body sites across hundreds of human subjects. There are two time points represented for a subset of these subjects. Using default protocol v4.2., data for the 16S window spanning V3-V5 was generated for all samples, with a second 16S window spanning V1-V3 generated for a majority of the samples. 16S rRNA…	UBERON:nostril	pyrosequencing	HMP_v35	256.05	2010	Negative	2008-2010	1	0	ENVO:human-associated habitat	female	Titanium	GAZ:United States of America	HMP_production_phase_1	Airways	969:241712	241712	646099	0	None	ENVO:human-associated habitat	HMP_production_phase_1	UBERON:nostril	False	years	y	21
SRS024331	SRS024331.575951	TCAGAACGCGGAC	CCGTCAATTCMTTTRAGT	v35	stool_specimen_collection_kit	BI	y	BI	HMP_production_phase_2653	SRR041801	26	mimarks-survey	human	0	BI	9606	n	human gut metagenome	0	0	-95.71	This HMP production phase represents pyrosequencing of 16S rRNA genes amplified from multiple body sites across hundreds of human subjects. There are two time points represented for a subset of these subjects. Using default protocol v4.2., data for the 16S window spanning V3-V5 was generated for all samples, with a second 16S window spanning V1-V3 generated for a majority of the samples. 16S rRNA…	UBERON:feces	pyrosequencing	HMP_v35	256.05	2010	Negative	2008-2010	0	0	ENVO:human-associated habitat	male	Titanium	GAZ:United States of America	HMP_production_phase_1	Gastrointestinal_tract	969:241814	241814	408170	0	None	ENVO:human-associated habitat	HMP_production_phase_1	UBERON:feces	False	years	y	25
SRS024331	SRS024331.574224	TCAGAACGCGGAC	CCGTCAATTCMTTTRAGT	v35	stool_specimen_collection_kit	BI	y	BI	HMP_production_phase_2653	SRR041132	26	mimarks-survey	human	0	BI	9606	n	human gut metagenome	0	0	-95.71	This HMP production phase represents pyrosequencing of 16S rRNA genes amplified from multiple body sites across hundreds of human subjects. There are two time points represented for a subset of these subjects. Using default protocol v4.2., data for the 16S window spanning V3-V5 was generated for all samples, with a second 16S window spanning V1-V3 generated for a majority of the samples. 16S rRNA…	UBERON:feces	pyrosequencing	HMP_v35	256.05	2010	Negative	2008-2010	0	0	ENVO:human-associated habitat	male	Titanium	GAZ:United States of America	HMP_production_phase_1	Gastrointestinal_tract	969:241814	241814	408170	0	None	ENVO:human-associated habitat	HMP_production_phase_1	UBERON:feces	False	years	y	25
SRS024347	SRS024347.575169	TCAGTCCTGGAAC	CCGTCAATTCMTTTRAGT	v35	swab	BI	y	BI	HMP_production_phase_2657	SRR041835	26	mimarks-survey	human	0	BI	9606	n	human oral metagenome	0	0	-95.71	This HMP production phase represents pyrosequencing of 16S rRNA genes amplified from multiple body sites across hundreds of human subjects. There are two time points represented for a subset of these subjects. Using default protocol v4.2., data for the 16S window spanning V3-V5 was generated for all samples, with a second 16S window spanning V1-V3 generated for a majority of the samples. 16S rRNA…	UBERON:mouth	pyrosequencing	HMP_v35	256.05	2010	Negative	2008-2010	0	0	ENVO:human-associated habitat	male	Titanium	GAZ:United States of America	HMP_production_phase_1	Oral	969:241814	241814	447426	0	None	ENVO:human-associated habitat	HMP_production_phase_1	UBERON:buccal mucosa	False	years	y	25
SRS024347	SRS024347.570886	TCAGTCCTGGAAC	CCGTCAATTCMTTTRAGT	v35	swab	BI	y	BI	HMP_production_phase_2657	SRR041095	26	mimarks-survey	human	0	BI	9606	n	human oral metagenome	0	0	-95.71	This HMP production phase represents pyrosequencing of 16S rRNA genes amplified from multiple body sites across hundreds of human subjects. There are two time points represented for a subset of these subjects. Using default protocol v4.2., data for the 16S window spanning V3-V5 was generated for all samples, with a second 16S window spanning V1-V3 generated for a majority of the samples. 16S rRNA…	UBERON:mouth	pyrosequencing	HMP_v35	256.05	2010	Negative	2008-2010	0	0	ENVO:human-associated habitat	male	Titanium	GAZ:United States of America	HMP_production_phase_1	Oral	969:241814	241814	447426	0	None	ENVO:human-associated habitat	HMP_production_phase_1	UBERON:buccal mucosa	False	years	y	25
SRS024355	SRS024355.573576	TCAGAACCTTATC	CCGTCAATTCMTTTRAGT	v35	curette	BI	y	BI	HMP_production_phase_2661	SRR041014	26	mimarks-survey	human	0	BI	9606	n	human oral metagenome	0	0	-95.71	This HMP production phase represents pyrosequencing of 16S rRNA genes amplified from multiple body sites across hundreds of human subjects. There are two time points represented for a subset of these subjects. Using default protocol v4.2., data for the 16S window spanning V3-V5 was generated for all samples, with a second 16S window spanning V1-V3 generated for a majority of the samples. 16S rRNA…	UBERON:mouth	pyrosequencing	HMP_v35	256.05	2010	Negative	2008-2010	0	0	ENVO:human-associated habitat	male	Titanium	GAZ:United States of America	HMP_production_phase_1	Oral	969:241814	241814	447426	0	None	ENVO:human-associated habitat	HMP_production_phase_1	UBERON:gingiva	False	years	y	25
SRS024355	SRS024355.570534	TCAGAACCTTATC	CCGTCAATTCMTTTRAGT	v35	curette	BI	y	BI	HMP_production_phase_2661	SRR041762	26	mimarks-survey	human	0	BI	9606	n	human oral metagenome	0	0	-95.71	This HMP production phase represents pyrosequencing of 16S rRNA genes amplified from multiple body sites across hundreds of human subjects. There are two time points represented for a subset of these subjects. Using default protocol v4.2., data for the 16S window spanning V3-V5 was generated for all samples, with a second 16S window spanning V1-V3 generated for a majority of the samples. 16S rRNA…	UBERON:mouth	pyrosequencing	HMP_v35	256.05	2010	Negative	2008-2010	0	0	ENVO:human-associated habitat	male	Titanium	GAZ:United States of America	HMP_production_phase_1	Oral	969:241814	241814	447426	0	None	ENVO:human-associated habitat	HMP_production_phase_1	UBERON:gingiva	False	years	y	25
SRS024388	SRS024388.570331	TCAGACGAAGTC	CCGTCAATTCMTTTRAGT	v35	stool_specimen_collection_kit	BI	y	BI	HMP_production_phase_2668	SRR043286	27	mimarks-survey	human	0	BI	9606	n	human gut metagenome	0	4.4	-95.71	This HMP production phase represents pyrosequencing of 16S rRNA genes amplified from multiple body sites across hundreds of human subjects. There are two time points represented for a subset of these subjects. Using default protocol v4.2., data for the 16S window spanning V3-V5 was generated for all samples, with a second 16S window spanning V1-V3 generated for a majority of the samples. 16S rRNA…	UBERON:feces	pyrosequencing	HMP_v35	256.05	2010	Negative	2008-2010	1	0	ENVO:human-associated habitat	female	Titanium	GAZ:United States of America	HMP_production_phase_1	Gastrointestinal_tract	969:241764	241764	408170	0	None	ENVO:human-associated habitat	HMP_production_phase_1	UBERON:feces	False	years	y	30
SRS024388	SRS024388.575323	TCAGACGAAGTC	CCGTCAATTCMTTTRAGT	v35	stool_specimen_collection_kit	BI	y	BI	HMP_production_phase_2668	SRR041961	27	mimarks-survey	human	0	BI	9606	n	human gut metagenome	0	4.4	-95.71	This HMP production phase represents pyrosequencing of 16S rRNA genes amplified from multiple body sites across hundreds of human subjects. There are two time points represented for a subset of these subjects. Using default protocol v4.2., data for the 16S window spanning V3-V5 was generated for all samples, with a second 16S window spanning V1-V3 generated for a majority of the samples. 16S rRNA…	UBERON:feces	pyrosequencing	HMP_v35	256.05	2010	Negative	2008-2010	1	0	ENVO:human-associated habitat	female	Titanium	GAZ:United States of America	HMP_production_phase_1	Gastrointestinal_tract	969:241764	241764	408170	0	None	ENVO:human-associated habitat	HMP_production_phase_1	UBERON:feces	False	years	y	30
SRS024388	SRS024388.575933	TCAGACGAAGTC	CCGTCAATTCMTTTRAGT	v35	stool_specimen_collection_kit	BI	y	BI	HMP_production_phase_2668	SRR043264	27	mimarks-survey	human	0	BI	9606	n	human gut metagenome	0	4.4	-95.71	This HMP production phase represents pyrosequencing of 16S rRNA genes amplified from multiple body sites across hundreds of human subjects. There are two time points represented for a subset of these subjects. Using default protocol v4.2., data for the 16S window spanning V3-V5 was generated for all samples, with a second 16S window spanning V1-V3 generated for a majority of the samples. 16S rRNA…	UBERON:feces	pyrosequencing	HMP_v35	256.05	2010	Negative	2008-2010	1	0	ENVO:human-associated habitat	female	Titanium	GAZ:United States of America	HMP_production_phase_1	Gastrointestinal_tract	969:241764	241764	408170	0	None	ENVO:human-associated habitat	HMP_production_phase_1	UBERON:feces	False	years	y	30
SRS024388	SRS024388.575649	TCAGACGAAGTC	CCGTCAATTCMTTTRAGT	v35	stool_specimen_collection_kit	BI	y	BI	HMP_production_phase_2668	SRR041171	27	mimarks-survey	human	0	BI	9606	n	human gut metagenome	0	4.4	-95.71	This HMP production phase represents pyrosequencing of 16S rRNA genes amplified from multiple body sites across hundreds of human subjects. There are two time points represented for a subset of these subjects. Using default protocol v4.2., data for the 16S window spanning V3-V5 was generated for all samples, with a second 16S window spanning V1-V3 generated for a majority of the samples. 16S rRNA…	UBERON:feces	pyrosequencing	HMP_v35	256.05	2010	Negative	2008-2010	1	0	ENVO:human-associated habitat	female	Titanium	GAZ:United States of America	HMP_production_phase_1	Gastrointestinal_tract	969:241764	241764	408170	0	None	ENVO:human-associated habitat	HMP_production_phase_1	UBERON:feces	False	years	y	30
SRS024424	SRS024424.573140	TCAGTCTCGAC	CCGTCAATTCMTTTRAGT	v35	swab	BI	y	BI	HMP_production_phase_2682	SRR040668	27	mimarks-survey	human	0	BI	9606	n	human nose metagenome	0	4.4	-95.71	This HMP production phase represents pyrosequencing of 16S rRNA genes amplified from multiple body sites across hundreds of human subjects. There are two time points represented for a subset of these subjects. Using default protocol v4.2., data for the 16S window spanning V3-V5 was generated for all samples, with a second 16S window spanning V1-V3 generated for a majority of the samples. 16S rRNA…	UBERON:nostril	pyrosequencing	HMP_v35	256.05	2010	Negative	2008-2010	1	0	ENVO:human-associated habitat	female	Titanium	GAZ:United States of America	HMP_production_phase_1	Airways	969:241764	241764	646099	0	None	ENVO:human-associated habitat	HMP_production_phase_1	UBERON:nostril	False	years	y	30
SRS024424	SRS024424.576036	TCAGTCTCGAC	CCGTCAATTCMTTTRAGT	v35	swab	BI	y	BI	HMP_production_phase_2682	SRR040671	27	mimarks-survey	human	0	BI	9606	n	human nose metagenome	0	4.4	-95.71	This HMP production phase represents pyrosequencing of 16S rRNA genes amplified from multiple body sites across hundreds of human subjects. There are two time points represented for a subset of these subjects. Using default protocol v4.2., data for the 16S window spanning V3-V5 was generated for all samples, with a second 16S window spanning V1-V3 generated for a majority of the samples. 16S rRNA…	UBERON:nostril	pyrosequencing	HMP_v35	256.05	2010	Negative	2008-2010	1	0	ENVO:human-associated habitat	female	Titanium	GAZ:United States of America	HMP_production_phase_1	Airways	969:241764	241764	646099	0	None	ENVO:human-associated habitat	HMP_production_phase_1	UBERON:nostril	False	years	y	30
SRS024470	SRS024470.573418	TCAGCCGTCGGTTC	CCGTCAATTCMTTTRAGT	v35	swab	BI	y	BI	HMP_production_phase_2690	SRR041082	38	mimarks-survey	human	0	BI	9606	n	human oral metagenome	0	0	-95.71	This HMP production phase represents pyrosequencing of 16S rRNA genes amplified from multiple body sites across hundreds of human subjects. There are two time points represented for a subset of these subjects. Using default protocol v4.2., data for the 16S window spanning V3-V5 was generated for all samples, with a second 16S window spanning V1-V3 generated for a majority of the samples. 16S rRNA…	UBERON:mouth	pyrosequencing	HMP_v35	256.05	2010	Negative	2008-2010	0	0	ENVO:human-associated habitat	male	Titanium	GAZ:United States of America	HMP_production_phase_1	Oral	969:241794	241794	447426	0	None	ENVO:human-associated habitat	HMP_production_phase_1	UBERON:buccal mucosa		years	y	23
SRS024470	SRS024470.576077	TCAGCCGTCGGTTC	CCGTCAATTCMTTTRAGT	v35	swab	BI	y	BI	HMP_production_phase_2690	SRR042003	38	mimarks-survey	human	0	BI	9606	n	human oral metagenome	0	0	-95.71	This HMP production phase represents pyrosequencing of 16S rRNA genes amplified from multiple body sites across hundreds of human subjects. There are two time points represented for a subset of these subjects. Using default protocol v4.2., data for the 16S window spanning V3-V5 was generated for all samples, with a second 16S window spanning V1-V3 generated for a majority of the samples. 16S rRNA…	UBERON:mouth	pyrosequencing	HMP_v35	256.05	2010	Negative	2008-2010	0	0	ENVO:human-associated habitat	male	Titanium	GAZ:United States of America	HMP_production_phase_1	Oral	969:241794	241794	447426	0	None	ENVO:human-associated habitat	HMP_production_phase_1	UBERON:buccal mucosa		years	y	23
SRS024482	SRS024482.571120	TCAGTTCGGACCAC	CCGTCAATTCMTTTRAGT	v35	swab	BI	y	BI	HMP_production_phase_2696	SRR041967	38	mimarks-survey	human	0	BI	9606	n	human skin metagenome	0	0	-95.71	This HMP production phase represents pyrosequencing of 16S rRNA genes amplified from multiple body sites across hundreds of human subjects. There are two time points represented for a subset of these subjects. Using default protocol v4.2., data for the 16S window spanning V3-V5 was generated for all samples, with a second 16S window spanning V1-V3 generated for a majority of the samples. 16S rRNA…	UBERON:skin	pyrosequencing	HMP_v35	256.05	2010	Negative	2008-2010	0	0	ENVO:human-associated habitat	male	Titanium	GAZ:United States of America	HMP_production_phase_1	Skin	969:241794	241794	539655	0	None	ENVO:human-associated habitat	HMP_production_phase_1	UBERON:skin		years	y	23
SRS024482	SRS024482.575263	TCAGTTCGGACCAC	CCGTCAATTCMTTTRAGT	v35	swab	BI	y	BI	HMP_production_phase_2696	SRR041075	38	mimarks-survey	human	0	BI	9606	n	human skin metagenome	0	0	-95.71	This HMP production phase represents pyrosequencing of 16S rRNA genes amplified from multiple body sites across hundreds of human subjects. There are two time points represented for a subset of these subjects. Using default protocol v4.2., data for the 16S window spanning V3-V5 was generated for all samples, with a second 16S window spanning V1-V3 generated for a majority of the samples. 16S rRNA…	UBERON:skin	pyrosequencing	HMP_v35	256.05	2010	Negative	2008-2010	0	0	ENVO:human-associated habitat	male	Titanium	GAZ:United States of America	HMP_production_phase_1	Skin	969:241794	241794	539655	0	None	ENVO:human-associated habitat	HMP_production_phase_1	UBERON:skin		years	y	23
SRS024580	SRS024580.574762	TCAGTCCGGAAGGC	CCGTCAATTCMTTTRAGT	v35	swab	BI	y	BI	HMP_production_phase_2717	SRR040781	27	mimarks-survey	human	0	BI	9606	n	human oral metagenome	0	0	-95.71	This HMP production phase represents pyrosequencing of 16S rRNA genes amplified from multiple body sites across hundreds of human subjects. There are two time points represented for a subset of these subjects. Using default protocol v4.2., data for the 16S window spanning V3-V5 was generated for all samples, with a second 16S window spanning V1-V3 generated for a majority of the samples. 16S rRNA…	UBERON:tongue	pyrosequencing	HMP_v35	256.05	2010	Negative	2008-2010	0	0	ENVO:human-associated habitat	male	Titanium	GAZ:United States of America	HMP_production_phase_1	Oral	969:241833	241833	447426	0	None	ENVO:human-associated habitat	HMP_production_phase_1	UBERON:mucosa of tongue	False	years	y	31
SRS024596	SRS024596.575619	TCAGAACCGCCTTC	CCGTCAATTCMTTTRAGT	v35	swab	BI	y	BI	HMP_production_phase_2725	SRR040718	27	mimarks-survey	human	0	BI	9606	n	human skin metagenome	0	0	-95.71	This HMP production phase represents pyrosequencing of 16S rRNA genes amplified from multiple body sites across hundreds of human subjects. There are two time points represented for a subset of these subjects. Using default protocol v4.2., data for the 16S window spanning V3-V5 was generated for all samples, with a second 16S window spanning V1-V3 generated for a majority of the samples. 16S rRNA…	UBERON:skin	pyrosequencing	HMP_v35	256.05	2010	Negative	2008-2010	0	0	ENVO:human-associated habitat	male	Titanium	GAZ:United States of America	HMP_production_phase_1	Skin	969:241833	241833	539655	0	None	ENVO:human-associated habitat	HMP_production_phase_1	UBERON:skin	False	years	y	31
SRS024598	SRS024598.576426	TCAGCCGTTAATTC	CCGTCAATTCMTTTRAGT	v35	swab	BI	y	BI	HMP_production_phase_2726	SRR040790	27	mimarks-survey	human	0	BI	9606	n	human skin metagenome	0	0	-95.71	This HMP production phase represents pyrosequencing of 16S rRNA genes amplified from multiple body sites across hundreds of human subjects. There are two time points represented for a subset of these subjects. Using default protocol v4.2., data for the 16S window spanning V3-V5 was generated for all samples, with a second 16S window spanning V1-V3 generated for a majority of the samples. 16S rRNA…	UBERON:skin	pyrosequencing	HMP_v35	256.05	2010	Negative	2008-2010	0	0	ENVO:human-associated habitat	male	Titanium	GAZ:United States of America	HMP_production_phase_1	Skin	969:241833	241833	539655	0	None	ENVO:human-associated habitat	HMP_production_phase_1	UBERON:skin	False	years	y	31
SRS024625	SRS024625.570280	TCAGAACGCGGAC	CCGTCAATTCMTTTRAGT	v35	stool_specimen_collection_kit	BI	y	BI	HMP_production_phase_2728	SRR041243	23	mimarks-survey	human	0	BI	9606	n	human gut metagenome	0	0	-95.71	This HMP production phase represents pyrosequencing of 16S rRNA genes amplified from multiple body sites across hundreds of human subjects. There are two time points represented for a subset of these subjects. Using default protocol v4.2., data for the 16S window spanning V3-V5 was generated for all samples, with a second 16S window spanning V1-V3 generated for a majority of the samples. 16S rRNA…	UBERON:feces	pyrosequencing	HMP_v35	256.05	2010	Negative	2008-2010	0	0	ENVO:human-associated habitat	male	Titanium	GAZ:United States of America	HMP_production_phase_1	Gastrointestinal_tract	969:241705	241705	408170	0	None	ENVO:human-associated habitat	HMP_production_phase_1	UBERON:feces	False	years	y	25
SRS024637	SRS024637.572979	TCAGTGGTCCGTTC	CCGTCAATTCMTTTRAGT	v35	swab	BI	y	BI	HMP_production_phase_2730	SRR041244	23	mimarks-survey	human	0	BI	9606	n	human oral metagenome	0	0	-95.71	This HMP production phase represents pyrosequencing of 16S rRNA genes amplified from multiple body sites across hundreds of human subjects. There are two time points represented for a subset of these subjects. Using default protocol v4.2., data for the 16S window spanning V3-V5 was generated for all samples, with a second 16S window spanning V1-V3 generated for a majority of the samples. 16S rRNA…	UBERON:tongue	pyrosequencing	HMP_v35	256.05	2010	Negative	2008-2010	0	0	ENVO:human-associated habitat	male	Titanium	GAZ:United States of America	HMP_production_phase_1	Oral	969:241705	241705	447426	0	None	ENVO:human-associated habitat	HMP_production_phase_1	UBERON:mucosa of tongue	False	years	y	25
SRS024649	SRS024649.576282	TCAGAACCTTATC	CCGTCAATTCMTTTRAGT	v35	curette	BI	y	BI	HMP_production_phase_2736	SRR041318	23	mimarks-survey	human	0	BI	9606	n	human oral metagenome	0	0	-95.71	This HMP production phase represents pyrosequencing of 16S rRNA genes amplified from multiple body sites across hundreds of human subjects. There are two time points represented for a subset of these subjects. Using default protocol v4.2., data for the 16S window spanning V3-V5 was generated for all samples, with a second 16S window spanning V1-V3 generated for a majority of the samples. 16S rRNA…	UBERON:mouth	pyrosequencing	HMP_v35	256.05	2010	Negative	2008-2010	0	0	ENVO:human-associated habitat	male	Titanium	GAZ:United States of America	HMP_production_phase_1	Oral	969:241705	241705	447426	0	None	ENVO:human-associated habitat	HMP_production_phase_1	UBERON:gingiva	False	years	y	25
SRS024655	SRS024655.571706	TCAGAACTTCGGTC	CCGTCAATTCMTTTRAGT	v35	swab	BI	y	BI	HMP_production_phase_2739	SRR041327	23	mimarks-survey	human	0	BI	9606	n	human skin metagenome	0	0	-95.71	This HMP production phase represents pyrosequencing of 16S rRNA genes amplified from multiple body sites across hundreds of human subjects. There are two time points represented for a subset of these subjects. Using default protocol v4.2., data for the 16S window spanning V3-V5 was generated for all samples, with a second 16S window spanning V1-V3 generated for a majority of the samples. 16S rRNA…	UBERON:skin	pyrosequencing	HMP_v35	256.05	2010	Negative	2008-2010	0	0	ENVO:human-associated habitat	male	Titanium	GAZ:United States of America	HMP_production_phase_1	Skin	969:241705	241705	539655	0	None	ENVO:human-associated habitat	HMP_production_phase_1	UBERON:skin	False	years	y	25
SRS042643	SRS042643.570444	TCAGTCACCTC	CCGTCAATTCMTTTRAGT	v35	swab	WUGSC	y	WUGSC	HMP_production_phase_2809	SRR049340	25	mimarks-survey	human	0	WUGSC	9606	n	human oral metagenome	0	0	-95.71	This HMP production phase represents pyrosequencing of 16S rRNA genes amplified from multiple body sites across hundreds of human subjects. There are two time points represented for a subset of these subjects. Using default protocol v4.2., data for the 16S window spanning V3-V5 was generated for all samples, with a second 16S window spanning V1-V3 generated for a majority of the samples. 16S rRNA…	UBERON:tongue	pyrosequencing	HMP_v35	256.05	2010	Negative	2008-2010	0	0	ENVO:human-associated habitat	male	Titanium	GAZ:United States of America	HMP_production_phase_1	Oral	969:241886	241886	447426	0	None	ENVO:human-associated habitat	HMP_production_phase_1	UBERON:mucosa of tongue	False	years	y	23
SRS042643	SRS042643.572446	TCAGTCACCTC	CCGTCAATTCMTTTRAGT	v35	swab	WUGSC	y	WUGSC	HMP_production_phase_2809	SRR046038	25	mimarks-survey	human	0	WUGSC	9606	n	human oral metagenome	0	0	-95.71	This HMP production phase represents pyrosequencing of 16S rRNA genes amplified from multiple body sites across hundreds of human subjects. There are two time points represented for a subset of these subjects. Using default protocol v4.2., data for the 16S window spanning V3-V5 was generated for all samples, with a second 16S window spanning V1-V3 generated for a majority of the samples. 16S rRNA…	UBERON:tongue	pyrosequencing	HMP_v35	256.05	2010	Negative	2008-2010	0	0	ENVO:human-associated habitat	male	Titanium	GAZ:United States of America	HMP_production_phase_1	Oral	969:241886	241886	447426	0	None	ENVO:human-associated habitat	HMP_production_phase_1	UBERON:mucosa of tongue	False	years	y	23
SRS043411	SRS043411.575709	TCAGTTCGTGGC	CCGTCAATTCMTTTRAGT	v35	stool_specimen_collection_kit	WUGSC	y	WUGSC	HMP_production_phase_2874	SRR047142	23	mimarks-survey	human	0	WUGSC	9606	n	human gut metagenome	0	4.4	-95.71	This HMP production phase represents pyrosequencing of 16S rRNA genes amplified from multiple body sites across hundreds of human subjects. There are two time points represented for a subset of these subjects. Using default protocol v4.2., data for the 16S window spanning V3-V5 was generated for all samples, with a second 16S window spanning V1-V3 generated for a majority of the samples. 16S rRNA…	UBERON:feces	pyrosequencing	HMP_v35	256.05	2010	Negative	2008-2010	1	0	ENVO:human-associated habitat	female	Titanium	GAZ:United States of America	HMP_production_phase_1	Gastrointestinal_tract	969:241675	241675	408170	0	None	ENVO:human-associated habitat	HMP_production_phase_1	UBERON:feces	False	years	y	None
SRS043701	SRS043701.573160	TCAGAATAACCGTC	CCGTCAATTCMTTTRAGT	v35	stool_specimen_collection_kit	BI	y	BI	HMP_production_phase_2903	SRR041426	29	mimarks-survey	human	0	BI	9606	n	human gut metagenome	0	0	-95.71	This HMP production phase represents pyrosequencing of 16S rRNA genes amplified from multiple body sites across hundreds of human subjects. There are two time points represented for a subset of these subjects. Using default protocol v4.2., data for the 16S window spanning V3-V5 was generated for all samples, with a second 16S window spanning V1-V3 generated for a majority of the samples. 16S rRNA…	UBERON:feces	pyrosequencing	HMP_v35	256.05	2010	Negative	2008-2010	0	0	ENVO:human-associated habitat	male	Titanium	GAZ:United States of America	HMP_production_phase_1	Gastrointestinal_tract	969:241838	241838	408170	0	None	ENVO:human-associated habitat	HMP_production_phase_1	UBERON:feces	False	years	y	29
SRS044474	SRS044474.576108	TCAGAGGTCCTTC	CCGTCAATTCMTTTRAGT	v35	swab	BI	y	BI	HMP_production_phase_2970	SRR040991	28	mimarks-survey	human	0	BI	9606	n	human nose metagenome	0	0	-95.71	This HMP production phase represents pyrosequencing of 16S rRNA genes amplified from multiple body sites across hundreds of human subjects. There are two time points represented for a subset of these subjects. Using default protocol v4.2., data for the 16S window spanning V3-V5 was generated for all samples, with a second 16S window spanning V1-V3 generated for a majority of the samples. 16S rRNA…	UBERON:nostril	pyrosequencing	HMP_v35	256.05	2010	Negative	2008-2010	0	0	ENVO:human-associated habitat	male	Titanium	GAZ:United States of America	HMP_production_phase_1	Airways	969:241746	241746	646099	0	None	ENVO:human-associated habitat	HMP_production_phase_1	UBERON:nostril	False	years	y	24
SRS044742	SRS044742.574153	TCAGACGAAGTC	CCGTCAATTCMTTTRAGT	v35	swab	WUGSC	y	WUGSC	HMP_production_phase_3000	SRR046312	23	mimarks-survey	human	0	WUGSC	9606	n	human vagina metagenome	0	4.4	-95.71	This HMP production phase represents pyrosequencing of 16S rRNA genes amplified from multiple body sites across hundreds of human subjects. There are two time points represented for a subset of these subjects. Using default protocol v4.2., data for the 16S window spanning V3-V5 was generated for all samples, with a second 16S window spanning V1-V3 generated for a majority of the samples. 16S rRNA…	UBERON:vaginal fornix	pyrosequencing	HMP_v35	256.05	2010	Negative	2008-2010	1	0	ENVO:human-associated habitat	female	Titanium	GAZ:United States of America	HMP_production_phase_1	Urogenital_tract	969:241675	241675	646099	0	None	ENVO:human-associated habitat	HMP_production_phase_1	UBERON:vaginal fornix	False	years	y	None
SRS045197	SRS045197.570482	TCAGACCTTGGTC	CCGTCAATTCMTTTRAGT	v35	curette	WUGSC	y	WUGSC	HMP_production_phase_3044	SRR046395	19	mimarks-survey	human	0	WUGSC	9606	n	human oral metagenome	0	0	-95.71	This HMP production phase represents pyrosequencing of 16S rRNA genes amplified from multiple body sites across hundreds of human subjects. There are two time points represented for a subset of these subjects. Using default protocol v4.2., data for the 16S window spanning V3-V5 was generated for all samples, with a second 16S window spanning V1-V3 generated for a majority of the samples. 16S rRNA…	UBERON:mouth	pyrosequencing	HMP_v35	256.05	2010	Negative	2008-2010	0	0	ENVO:human-associated habitat	male	Titanium	GAZ:United States of America	HMP_production_phase_1	Oral	969:241758	241758	447426	0	None	ENVO:human-associated habitat	HMP_production_phase_1	UBERON:gingiva	False	years	y	24
SRS047113	SRS047113.573082	TCAGTCCGGAAGGC	CCGTCAATTCMTTTRAGT	v35	curette	BI	y	BI	HMP_production_phase_3227	SRR041431	29	mimarks-survey	human	0	BI	9606	n	human oral metagenome	0	0	-95.71	This HMP production phase represents pyrosequencing of 16S rRNA genes amplified from multiple body sites across hundreds of human subjects. There are two time points represented for a subset of these subjects. Using default protocol v4.2., data for the 16S window spanning V3-V5 was generated for all samples, with a second 16S window spanning V1-V3 generated for a majority of the samples. 16S rRNA…	UBERON:mouth	pyrosequencing	HMP_v35	256.05	2010	Negative	2008-2010	0	0	ENVO:human-associated habitat	male	Titanium	GAZ:United States of America	HMP_production_phase_1	Oral	969:241838	241838	447426	0	None	ENVO:human-associated habitat	HMP_production_phase_1	UBERON:gingiva	False	years	y	29
SRS047219	SRS047219.574413	TCAGTGGTTGGTC	CCGTCAATTCMTTTRAGT	v35	swab	WUGSC	y	WUGSC	HMP_production_phase_3235	SRR045542	35	mimarks-survey	human	0	WUGSC	9606	n	human oral metagenome	0	0	-95.71	This HMP production phase represents pyrosequencing of 16S rRNA genes amplified from multiple body sites across hundreds of human subjects. There are two time points represented for a subset of these subjects. Using default protocol v4.2., data for the 16S window spanning V3-V5 was generated for all samples, with a second 16S window spanning V1-V3 generated for a majority of the samples. 16S rRNA…	UBERON:tongue	pyrosequencing	HMP_v35	256.05	2010	Negative	2008-2010	0	0	ENVO:human-associated habitat	male	Titanium	GAZ:United States of America	HMP_production_phase_1	Oral	969:241825	241825	447426	0	None	ENVO:human-associated habitat	HMP_production_phase_1	UBERON:mucosa of tongue	False	years	y	27
SRS047219	SRS047219.574604	TCAGAGGTTGTC	CCGTCAATTCMTTTRAGT	v35	swab	WUGSC	y	WUGSC	HMP_production_phase_3235	SRR043643	35	mimarks-survey	human	0	WUGSC	9606	n	human oral metagenome	0	0	-95.71	This HMP production phase represents pyrosequencing of 16S rRNA genes amplified from multiple body sites across hundreds of human subjects. There are two time points represented for a subset of these subjects. Using default protocol v4.2., data for the 16S window spanning V3-V5 was generated for all samples, with a second 16S window spanning V1-V3 generated for a majority of the samples. 16S rRNA…	UBERON:tongue	pyrosequencing	HMP_v35	256.05	2010	Negative	2008-2010	0	0	ENVO:human-associated habitat	male	Titanium	GAZ:United States of America	HMP_production_phase_1	Oral	969:241825	241825	447426	0	None	ENVO:human-associated habitat	HMP_production_phase_1	UBERON:mucosa of tongue	False	years	y	27
SRS047225	SRS047225.575825	TCAGAACGGAACGC	CCGTCAATTCMTTTRAGT	v35	swab	BI	y	BI	HMP_production_phase_3236	SRR041404	29	mimarks-survey	human	0	BI	9606	n	human nose metagenome	0	0	-95.71	This HMP production phase represents pyrosequencing of 16S rRNA genes amplified from multiple body sites across hundreds of human subjects. There are two time points represented for a subset of these subjects. Using default protocol v4.2., data for the 16S window spanning V3-V5 was generated for all samples, with a second 16S window spanning V1-V3 generated for a majority of the samples. 16S rRNA…	UBERON:nostril	pyrosequencing	HMP_v35	256.05	2010	Negative	2008-2010	0	0	ENVO:human-associated habitat	male	Titanium	GAZ:United States of America	HMP_production_phase_1	Airways	969:241838	241838	646099	0	None	ENVO:human-associated habitat	HMP_production_phase_1	UBERON:nostril	False	years	y	29
SRS047225	SRS047225.573999	TCAGAACGGAACGC	CCGTCAATTCMTTTRAGT	v35	swab	BI	y	BI	HMP_production_phase_3236	SRR042796	29	mimarks-survey	human	0	BI	9606	n	human nose metagenome	0	0	-95.71	This HMP production phase represents pyrosequencing of 16S rRNA genes amplified from multiple body sites across hundreds of human subjects. There are two time points represented for a subset of these subjects. Using default protocol v4.2., data for the 16S window spanning V3-V5 was generated for all samples, with a second 16S window spanning V1-V3 generated for a majority of the samples. 16S rRNA…	UBERON:nostril	pyrosequencing	HMP_v35	256.05	2010	Negative	2008-2010	0	0	ENVO:human-associated habitat	male	Titanium	GAZ:United States of America	HMP_production_phase_1	Airways	969:241838	241838	646099	0	None	ENVO:human-associated habitat	HMP_production_phase_1	UBERON:nostril	False	years	y	29
SRS047225	SRS047225.572917	TCAGAACGGAACGC	CCGTCAATTCMTTTRAGT	v35	swab	BI	y	BI	HMP_production_phase_3236	SRR042808	29	mimarks-survey	human	0	BI	9606	n	human nose metagenome	0	0	-95.71	This HMP production phase represents pyrosequencing of 16S rRNA genes amplified from multiple body sites across hundreds of human subjects. There are two time points represented for a subset of these subjects. Using default protocol v4.2., data for the 16S window spanning V3-V5 was generated for all samples, with a second 16S window spanning V1-V3 generated for a majority of the samples. 16S rRNA…	UBERON:nostril	pyrosequencing	HMP_v35	256.05	2010	Negative	2008-2010	0	0	ENVO:human-associated habitat	male	Titanium	GAZ:United States of America	HMP_production_phase_1	Airways	969:241838	241838	646099	0	None	ENVO:human-associated habitat	HMP_production_phase_1	UBERON:nostril	False	years	y	29
SRS047634	SRS047634.573475	TCAGTTCAACGGTC	CCGTCAATTCMTTTRAGT	v35	curette	BI	y	BI	HMP_production_phase_3274	SRR040901	26	mimarks-survey	human	0	BI	9606	n	human oral metagenome	0	0	-95.71	This HMP production phase represents pyrosequencing of 16S rRNA genes amplified from multiple body sites across hundreds of human subjects. There are two time points represented for a subset of these subjects. Using default protocol v4.2., data for the 16S window spanning V3-V5 was generated for all samples, with a second 16S window spanning V1-V3 generated for a majority of the samples. 16S rRNA…	UBERON:mouth	pyrosequencing	HMP_v35	256.05	2010	Negative	2008-2010	0	0	ENVO:human-associated habitat	male	Titanium	GAZ:United States of America	HMP_production_phase_1	Oral	969:241828	241828	447426	0	None	ENVO:human-associated habitat	HMP_production_phase_1	UBERON:gingiva	False	years	y	24
SRS048870	SRS048870.571516	TCAGCCGGCCAC	CCGTCAATTCMTTTRAGT	v35	stool_specimen_collection_kit	WUGSC	y	WUGSC	HMP_production_phase_3381	SRR044103	23	mimarks-survey	human	0	WUGSC	9606	n	human gut metagenome	0	3.9	-95.71	This HMP production phase represents pyrosequencing of 16S rRNA genes amplified from multiple body sites across hundreds of human subjects. There are two time points represented for a subset of these subjects. Using default protocol v4.2., data for the 16S window spanning V3-V5 was generated for all samples, with a second 16S window spanning V1-V3 generated for a majority of the samples. 16S rRNA…	UBERON:feces	pyrosequencing	HMP_v35	256.05	2010	Negative	2008-2010	1	0	ENVO:human-associated habitat	female	Titanium	GAZ:United States of America	HMP_production_phase_1	Gastrointestinal_tract	969:241811	241811	408170	0	None	ENVO:human-associated habitat	HMP_production_phase_1	UBERON:feces	False	years	y	27
SRS049389	SRS049389.575772	TCAGAACACAAC	CCGTCAATTCMTTTRAGT	v35	swab	WUGSC	y	WUGSC	HMP_production_phase_3427	SRR045932	39	mimarks-survey	human	0	WUGSC	9606	n	human oral metagenome	0	0	-95.71	This HMP production phase represents pyrosequencing of 16S rRNA genes amplified from multiple body sites across hundreds of human subjects. There are two time points represented for a subset of these subjects. Using default protocol v4.2., data for the 16S window spanning V3-V5 was generated for all samples, with a second 16S window spanning V1-V3 generated for a majority of the samples. 16S rRNA…	UBERON:tongue	pyrosequencing	HMP_v35	256.05	2010	Negative	2008-2010	0	0	ENVO:human-associated habitat	male	Titanium	GAZ:United States of America	HMP_production_phase_1	Oral	969:241884	241884	447426	0	None	ENVO:human-associated habitat	HMP_production_phase_1	UBERON:mucosa of tongue		years	y	25
SRS049389	SRS049389.575958	TCAGAACACAAC	CCGTCAATTCMTTTRAGT	v35	swab	WUGSC	y	WUGSC	HMP_production_phase_3427	SRR046214	39	mimarks-survey	human	0	WUGSC	9606	n	human oral metagenome	0	0	-95.71	This HMP production phase represents pyrosequencing of 16S rRNA genes amplified from multiple body sites across hundreds of human subjects. There are two time points represented for a subset of these subjects. Using default protocol v4.2., data for the 16S window spanning V3-V5 was generated for all samples, with a second 16S window spanning V1-V3 generated for a majority of the samples. 16S rRNA…	UBERON:tongue	pyrosequencing	HMP_v35	256.05	2010	Negative	2008-2010	0	0	ENVO:human-associated habitat	male	Titanium	GAZ:United States of America	HMP_production_phase_1	Oral	969:241884	241884	447426	0	None	ENVO:human-associated habitat	HMP_production_phase_1	UBERON:mucosa of tongue		years	y	25
SRS049959	SRS049959.574584	TCAGACGAAGTC	CCGTCAATTCMTTTRAGT	v35	stool_specimen_collection_kit	WUGSC	y	WUGSC	HMP_production_phase_3473	SRR045933	39	mimarks-survey	human	0	WUGSC	9606	n	human gut metagenome	0	0	-95.71	This HMP production phase represents pyrosequencing of 16S rRNA genes amplified from multiple body sites across hundreds of human subjects. There are two time points represented for a subset of these subjects. Using default protocol v4.2., data for the 16S window spanning V3-V5 was generated for all samples, with a second 16S window spanning V1-V3 generated for a majority of the samples. 16S rRNA…	UBERON:feces	pyrosequencing	HMP_v35	256.05	2010	Negative	2008-2010	0	0	ENVO:human-associated habitat	male	Titanium	GAZ:United States of America	HMP_production_phase_1	Gastrointestinal_tract	969:241884	241884	408170	0	None	ENVO:human-associated habitat	HMP_production_phase_1	UBERON:feces		years	y	25
SRS049959	SRS049959.573354	TCAGACGAAGTC	CCGTCAATTCMTTTRAGT	v35	stool_specimen_collection_kit	WUGSC	y	WUGSC	HMP_production_phase_3473	SRR046215	39	mimarks-survey	human	0	WUGSC	9606	n	human gut metagenome	0	0	-95.71	This HMP production phase represents pyrosequencing of 16S rRNA genes amplified from multiple body sites across hundreds of human subjects. There are two time points represented for a subset of these subjects. Using default protocol v4.2., data for the 16S window spanning V3-V5 was generated for all samples, with a second 16S window spanning V1-V3 generated for a majority of the samples. 16S rRNA…	UBERON:feces	pyrosequencing	HMP_v35	256.05	2010	Negative	2008-2010	0	0	ENVO:human-associated habitat	male	Titanium	GAZ:United States of America	HMP_production_phase_1	Gastrointestinal_tract	969:241884	241884	408170	0	None	ENVO:human-associated habitat	HMP_production_phase_1	UBERON:feces		years	y	25
SRS050422	SRS050422.573287	TCAGACTAATTC	CCGTCAATTCMTTTRAGT	v35	stool_specimen_collection_kit	WUGSC	y	WUGSC	HMP_production_phase_3526	SRR045544	35	mimarks-survey	human	0	WUGSC	9606	n	human gut metagenome	0	0	-95.71	This HMP production phase represents pyrosequencing of 16S rRNA genes amplified from multiple body sites across hundreds of human subjects. There are two time points represented for a subset of these subjects. Using default protocol v4.2., data for the 16S window spanning V3-V5 was generated for all samples, with a second 16S window spanning V1-V3 generated for a majority of the samples. 16S rRNA…	UBERON:feces	pyrosequencing	HMP_v35	256.05	2010	Negative	2008-2010	0	0	ENVO:human-associated habitat	male	Titanium	GAZ:United States of America	HMP_production_phase_1	Gastrointestinal_tract	969:241825	241825	408170	0	None	ENVO:human-associated habitat	HMP_production_phase_1	UBERON:feces	False	years	y	27
SRS050422	SRS050422.574087	TCAGAAGAAGAC	CCGTCAATTCMTTTRAGT	v35	stool_specimen_collection_kit	WUGSC	y	WUGSC	HMP_production_phase_3526	SRR043613	35	mimarks-survey	human	0	WUGSC	9606	n	human gut metagenome	0	0	-95.71	This HMP production phase represents pyrosequencing of 16S rRNA genes amplified from multiple body sites across hundreds of human subjects. There are two time points represented for a subset of these subjects. Using default protocol v4.2., data for the 16S window spanning V3-V5 was generated for all samples, with a second 16S window spanning V1-V3 generated for a majority of the samples. 16S rRNA…	UBERON:feces	pyrosequencing	HMP_v35	256.05	2010	Negative	2008-2010	0	0	ENVO:human-associated habitat	male	Titanium	GAZ:United States of America	HMP_production_phase_1	Gastrointestinal_tract	969:241825	241825	408170	0	None	ENVO:human-associated habitat	HMP_production_phase_1	UBERON:feces	False	years	y	27
SRS051031	SRS051031.574296	TCAGTATTGAC	CCGTCAATTCMTTTRAGT	v35	stool_specimen_collection_kit	WUGSC	y	WUGSC	HMP_production_phase_3576	SRR046376	26	mimarks-survey	human	0	WUGSC	9606	n	human gut metagenome	0	0	-95.71	This HMP production phase represents pyrosequencing of 16S rRNA genes amplified from multiple body sites across hundreds of human subjects. There are two time points represented for a subset of these subjects. Using default protocol v4.2., data for the 16S window spanning V3-V5 was generated for all samples, with a second 16S window spanning V1-V3 generated for a majority of the samples. 16S rRNA…	UBERON:feces	pyrosequencing	HMP_v35	256.05	2010	Negative	2008-2010	0	0	ENVO:human-associated habitat	male	Titanium	GAZ:United States of America	HMP_production_phase_1	Gastrointestinal_tract	969:241845	241845	408170	0	None	ENVO:human-associated habitat	HMP_production_phase_1	UBERON:feces	False	years	y	25
SRS051600	SRS051600.576440	TCAGAAGAGTTC	CCGTCAATTCMTTTRAGT	v35	swab	WUGSC	y	WUGSC	HMP_production_phase_3624	SRR049606	19	mimarks-survey	human	0	WUGSC	9606	n	human nose metagenome	0	0	-95.71	This HMP production phase represents pyrosequencing of 16S rRNA genes amplified from multiple body sites across hundreds of human subjects. There are two time points represented for a subset of these subjects. Using default protocol v4.2., data for the 16S window spanning V3-V5 was generated for all samples, with a second 16S window spanning V1-V3 generated for a majority of the samples. 16S rRNA…	UBERON:nostril	pyrosequencing	HMP_v35	256.05	2010	Negative	2008-2010	0	0	ENVO:human-associated habitat	male	Titanium	GAZ:United States of America	HMP_production_phase_1	Airways	969:241758	241758	646099	0	None	ENVO:human-associated habitat	HMP_production_phase_1	UBERON:nostril	False	years	y	24
SRS052697	SRS052697.573305	TCAGACCGTAATC	CCGTCAATTCMTTTRAGT	v35	stool_specimen_collection_kit	WUGSC	y	WUGSC	HMP_production_phase_3724	SRR049639	36	mimarks-survey	human	0	WUGSC	9606	n	human gut metagenome	0	4.1	-95.71	This HMP production phase represents pyrosequencing of 16S rRNA genes amplified from multiple body sites across hundreds of human subjects. There are two time points represented for a subset of these subjects. Using default protocol v4.2., data for the 16S window spanning V3-V5 was generated for all samples, with a second 16S window spanning V1-V3 generated for a majority of the samples. 16S rRNA…	UBERON:feces	pyrosequencing	HMP_v35	256.05	2010	Negative	2008-2010	1	0	ENVO:human-associated habitat	female	Titanium	GAZ:United States of America	HMP_production_phase_1	Gastrointestinal_tract	969:241862	241862	408170	0	None	ENVO:human-associated habitat	HMP_production_phase_1	UBERON:feces	False	years	y	21
SRS053335	SRS053335.574838	TCAGACTTGC	CCGTCAATTCMTTTRAGT	v35	stool_specimen_collection_kit	WUGSC	y	WUGSC	HMP_production_phase_3769	SRR046056	24	mimarks-survey	human	0	WUGSC	9606	n	human gut metagenome	0	3.9	-95.71	This HMP production phase represents pyrosequencing of 16S rRNA genes amplified from multiple body sites across hundreds of human subjects. There are two time points represented for a subset of these subjects. Using default protocol v4.2., data for the 16S window spanning V3-V5 was generated for all samples, with a second 16S window spanning V1-V3 generated for a majority of the samples. 16S rRNA…	UBERON:feces	pyrosequencing	HMP_v35	256.05	2010	Negative	2008-2010	1	0	ENVO:human-associated habitat	female	Titanium	GAZ:United States of America	HMP_production_phase_1	Gastrointestinal_tract	969:241864	241864	408170	0	None	ENVO:human-associated habitat	HMP_production_phase_1	UBERON:feces	False	years	y	21
SRS053335	SRS053335.576563	TCAGACTTGC	CCGTCAATTCMTTTRAGT	v35	stool_specimen_collection_kit	WUGSC	y	WUGSC	HMP_production_phase_3769	SRR049343	24	mimarks-survey	human	0	WUGSC	9606	n	human gut metagenome	0	3.9	-95.71	This HMP production phase represents pyrosequencing of 16S rRNA genes amplified from multiple body sites across hundreds of human subjects. There are two time points represented for a subset of these subjects. Using default protocol v4.2., data for the 16S window spanning V3-V5 was generated for all samples, with a second 16S window spanning V1-V3 generated for a majority of the samples. 16S rRNA…	UBERON:feces	pyrosequencing	HMP_v35	256.05	2010	Negative	2008-2010	1	0	ENVO:human-associated habitat	female	Titanium	GAZ:United States of America	HMP_production_phase_1	Gastrointestinal_tract	969:241864	241864	408170	0	None	ENVO:human-associated habitat	HMP_production_phase_1	UBERON:feces	False	years	y	21
SRS054590	SRS054590.570811	TCAGTGTCCGGTC	CCGTCAATTCMTTTRAGT	v35	stool_specimen_collection_kit	WUGSC	y	WUGSC	HMP_production_phase_3865	SRR046698	19	mimarks-survey	human	0	WUGSC	9606	n	human gut metagenome	0	4.6	-95.71	This HMP production phase represents pyrosequencing of 16S rRNA genes amplified from multiple body sites across hundreds of human subjects. There are two time points represented for a subset of these subjects. Using default protocol v4.2., data for the 16S window spanning V3-V5 was generated for all samples, with a second 16S window spanning V1-V3 generated for a majority of the samples. 16S rRNA…	UBERON:feces	pyrosequencing	HMP_v35	256.05	2010	Negative	2008-2010	1	0	ENVO:human-associated habitat	female	Titanium	GAZ:United States of America	HMP_production_phase_1	Gastrointestinal_tract	969:241882	241882	408170	0	None	ENVO:human-associated habitat	HMP_production_phase_1	UBERON:feces	False	years	y	22
SRS057692	SRS057692.573302	TCAGTCCACCGTTC	CCGTCAATTCMTTTRAGT	v35	swab	BI	y	BI	HMP_production_phase_4131	SRR040921	26	mimarks-survey	human	0	BI	9606	n	human oral metagenome	0	0	-95.71	This HMP production phase represents pyrosequencing of 16S rRNA genes amplified from multiple body sites across hundreds of human subjects. There are two time points represented for a subset of these subjects. Using default protocol v4.2., data for the 16S window spanning V3-V5 was generated for all samples, with a second 16S window spanning V1-V3 generated for a majority of the samples. 16S rRNA…	UBERON:tongue	pyrosequencing	HMP_v35	256.05	2010	Negative	2008-2010	0	0	ENVO:human-associated habitat	male	Titanium	GAZ:United States of America	HMP_production_phase_1	Oral	969:241828	241828	447426	0	None	ENVO:human-associated habitat	HMP_production_phase_1	UBERON:mucosa of tongue	False	years	y	24
SRS058182	SRS058182.571737	TCAGTCCGGTCAC	CCGTCAATTCMTTTRAGT	v35	swab	BI	y	BI	HMP_production_phase_4168	SRR040988	28	mimarks-survey	human	0	BI	9606	n	human skin metagenome	0	0	-95.71	This HMP production phase represents pyrosequencing of 16S rRNA genes amplified from multiple body sites across hundreds of human subjects. There are two time points represented for a subset of these subjects. Using default protocol v4.2., data for the 16S window spanning V3-V5 was generated for all samples, with a second 16S window spanning V1-V3 generated for a majority of the samples. 16S rRNA…	UBERON:skin	pyrosequencing	HMP_v35	256.05	2010	Negative	2008-2010	0	0	ENVO:human-associated habitat	male	Titanium	GAZ:United States of America	HMP_production_phase_1	Skin	969:241746	241746	539655	0	None	ENVO:human-associated habitat	HMP_production_phase_1	UBERON:skin	False	years	y	24
SRS058770	SRS058770.574639	TCAGTTAATTCCAC	CCGTCAATTCMTTTRAGT	v35	stool_specimen_collection_kit	BI	y	BI	HMP_production_phase_4220	SRR040853	26	mimarks-survey	human	0	BI	9606	n	human gut metagenome	0	0	-95.71	This HMP production phase represents pyrosequencing of 16S rRNA genes amplified from multiple body sites across hundreds of human subjects. There are two time points represented for a subset of these subjects. Using default protocol v4.2., data for the 16S window spanning V3-V5 was generated for all samples, with a second 16S window spanning V1-V3 generated for a majority of the samples. 16S rRNA…	UBERON:feces	pyrosequencing	HMP_v35	256.05	2010	Negative	2008-2010	0	0	ENVO:human-associated habitat	male	Titanium	GAZ:United States of America	HMP_production_phase_1	Gastrointestinal_tract	969:241828	241828	408170	0	None	ENVO:human-associated habitat	HMP_production_phase_1	UBERON:feces	False	years	y	24
SRS062427	SRS062427.570882	TCAGCACGC	CCGTCAATTCMTTTRAGT	v35	stool_specimen_collection_kit	WUGSC	y	WUGSC	HMP_production_phase_4231	SRR046888	35	mimarks-survey	human	0	WUGSC	9606	n	human gut metagenome	0	0	-95.71	This HMP production phase represents pyrosequencing of 16S rRNA genes amplified from multiple body sites across hundreds of human subjects. There are two time points represented for a subset of these subjects. Using default protocol v4.2., data for the 16S window spanning V3-V5 was generated for all samples, with a second 16S window spanning V1-V3 generated for a majority of the samples. 16S rRNA…	UBERON:feces	pyrosequencing	HMP_v35	256.05	2010	Negative	2008-2010	0	0	ENVO:human-associated habitat	male	Titanium	GAZ:United States of America	HMP_production_phase_1	Gastrointestinal_tract	969:241825	241825	408170	0	None	ENVO:human-associated habitat	HMP_production_phase_1	UBERON:feces	False	years	y	27
SRS062540	SRS062540.572459	TCAGACGGCTC	CCGTCAATTCMTTTRAGT	v35	swab	WUGSC	y	WUGSC	HMP_production_phase_4253	SRR047347	27	mimarks-survey	human	0	WUGSC	9606	n	human oral metagenome	0	3.9	-95.71	This HMP production phase represents pyrosequencing of 16S rRNA genes amplified from multiple body sites across hundreds of human subjects. There are two time points represented for a subset of these subjects. Using default protocol v4.2., data for the 16S window spanning V3-V5 was generated for all samples, with a second 16S window spanning V1-V3 generated for a majority of the samples. 16S rRNA…	UBERON:tongue	pyrosequencing	HMP_v35	256.05	2010	Negative	2008-2010	1	0	ENVO:human-associated habitat	female	Titanium	GAZ:United States of America	HMP_production_phase_1	Oral	969:241682	241682	447426	0	None	ENVO:human-associated habitat	HMP_production_phase_1	UBERON:mucosa of tongue	False	years	y	19
SRS062544	SRS062544.575042	TCAGTGAAGC	CCGTCAATTCMTTTRAGT	v35	swab	WUGSC	y	WUGSC	HMP_production_phase_4254	SRR046741	35	mimarks-survey	human	0	WUGSC	9606	n	human oral metagenome	0	0	-95.71	This HMP production phase represents pyrosequencing of 16S rRNA genes amplified from multiple body sites across hundreds of human subjects. There are two time points represented for a subset of these subjects. Using default protocol v4.2., data for the 16S window spanning V3-V5 was generated for all samples, with a second 16S window spanning V1-V3 generated for a majority of the samples. 16S rRNA…	UBERON:tongue	pyrosequencing	HMP_v35	256.05	2010	Negative	2008-2010	0	0	ENVO:human-associated habitat	male	Titanium	GAZ:United States of America	HMP_production_phase_1	Oral	969:241825	241825	447426	0	None	ENVO:human-associated habitat	HMP_production_phase_1	UBERON:mucosa of tongue	False	years	y	27
SRS063287	SRS063287.575666	TCAGTCACAC	CCGTCAATTCMTTTRAGT	v35	swab	WUGSC	y	WUGSC	HMP_production_phase_4364	SRR046822	35	mimarks-survey	human	0	WUGSC	9606	n	human oral metagenome	0	0	-95.71	This HMP production phase represents pyrosequencing of 16S rRNA genes amplified from multiple body sites across hundreds of human subjects. There are two time points represented for a subset of these subjects. Using default protocol v4.2., data for the 16S window spanning V3-V5 was generated for all samples, with a second 16S window spanning V1-V3 generated for a majority of the samples. 16S rRNA…	UBERON:mouth	pyrosequencing	HMP_v35	256.05	2010	Negative	2008-2010	0	0	ENVO:human-associated habitat	male	Titanium	GAZ:United States of America	HMP_production_phase_1	Oral	969:241825	241825	447426	0	None	ENVO:human-associated habitat	HMP_production_phase_1	UBERON:buccal mucosa	False	years	y	27
SRS063417	SRS063417.576103	TCAGTGTCGGAC	CCGTCAATTCMTTTRAGT	v35	swab	WUGSC	y	WUGSC	HMP_production_phase_4381	SRR046276	38	mimarks-survey	human	0	WUGSC	9606	n	human vagina metagenome	0	4.2	-95.71	This HMP production phase represents pyrosequencing of 16S rRNA genes amplified from multiple body sites across hundreds of human subjects. There are two time points represented for a subset of these subjects. Using default protocol v4.2., data for the 16S window spanning V3-V5 was generated for all samples, with a second 16S window spanning V1-V3 generated for a majority of the samples. 16S rRNA…	UBERON:vaginal fornix	pyrosequencing	HMP_v35	256.05	2010	Negative	2008-2010	1	0	ENVO:human-associated habitat	female	Titanium	GAZ:United States of America	HMP_production_phase_1	Urogenital_tract	969:241693	241693	646099	0	None	ENVO:human-associated habitat	HMP_production_phase_1	UBERON:vaginal fornix	False	years	y	27
SRS063603	SRS063603.572835	TCAGTAGGAATC	CCGTCAATTCMTTTRAGT	v35	curette	WUGSC	y	WUGSC	HMP_production_phase_4410	SRR046763	28	mimarks-survey	human	0	WUGSC	9606	n	human oral metagenome	0	3.9	-95.71	This HMP production phase represents pyrosequencing of 16S rRNA genes amplified from multiple body sites across hundreds of human subjects. There are two time points represented for a subset of these subjects. Using default protocol v4.2., data for the 16S window spanning V3-V5 was generated for all samples, with a second 16S window spanning V1-V3 generated for a majority of the samples. 16S rRNA…	UBERON:mouth	pyrosequencing	HMP_v35	256.05	2010	Negative	2008-2010	1	0	ENVO:human-associated habitat	female	Titanium	GAZ:United States of America	HMP_production_phase_1	Oral	969:241850	241850	447426	0	None	ENVO:human-associated habitat	HMP_production_phase_1	UBERON:gingiva	False	years	y	27
SRS063985	SRS063985.573558	TCAGTTCGTGGC	CCGTCAATTCMTTTRAGT	v35	stool_specimen_collection_kit	WUGSC	y	WUGSC	HMP_production_phase_4479	SRR046830	28	mimarks-survey	human	0	WUGSC	9606	n	human gut metagenome	0	3.9	-95.71	This HMP production phase represents pyrosequencing of 16S rRNA genes amplified from multiple body sites across hundreds of human subjects. There are two time points represented for a subset of these subjects. Using default protocol v4.2., data for the 16S window spanning V3-V5 was generated for all samples, with a second 16S window spanning V1-V3 generated for a majority of the samples. 16S rRNA…	UBERON:feces	pyrosequencing	HMP_v35	256.05	2010	Negative	2008-2010	1	0	ENVO:human-associated habitat	female	Titanium	GAZ:United States of America	HMP_production_phase_1	Gastrointestinal_tract	969:241850	241850	408170	0	None	ENVO:human-associated habitat	HMP_production_phase_1	UBERON:feces	False	years	y	27
SRS064276	SRS064276.575695	TCAGAACACAAC	CCGTCAATTCMTTTRAGT	v35	stool_specimen_collection_kit	WUGSC	y	WUGSC	HMP_production_phase_4519	SRR046311	38	mimarks-survey	human	0	WUGSC	9606	n	human gut metagenome	0	4.2	-95.71	This HMP production phase represents pyrosequencing of 16S rRNA genes amplified from multiple body sites across hundreds of human subjects. There are two time points represented for a subset of these subjects. Using default protocol v4.2., data for the 16S window spanning V3-V5 was generated for all samples, with a second 16S window spanning V1-V3 generated for a majority of the samples. 16S rRNA…	UBERON:feces	pyrosequencing	HMP_v35	256.05	2010	Negative	2008-2010	1	0	ENVO:human-associated habitat	female	Titanium	GAZ:United States of America	HMP_production_phase_1	Gastrointestinal_tract	969:241693	241693	408170	0	None	ENVO:human-associated habitat	HMP_production_phase_1	UBERON:feces	False	years	y	27
SRS064493	SRS064493.576561	TCAGACTCAC	CCGTCAATTCMTTTRAGT	v35	curette	WUGSC	y	WUGSC	HMP_production_phase_4552	SRR046748	35	mimarks-survey	human	0	WUGSC	9606	n	human oral metagenome	0	0	-95.71	This HMP production phase represents pyrosequencing of 16S rRNA genes amplified from multiple body sites across hundreds of human subjects. There are two time points represented for a subset of these subjects. Using default protocol v4.2., data for the 16S window spanning V3-V5 was generated for all samples, with a second 16S window spanning V1-V3 generated for a majority of the samples. 16S rRNA…	UBERON:mouth	pyrosequencing	HMP_v35	256.05	2010	Negative	2008-2010	0	0	ENVO:human-associated habitat	male	Titanium	GAZ:United States of America	HMP_production_phase_1	Oral	969:241825	241825	447426	0	None	ENVO:human-associated habitat	HMP_production_phase_1	UBERON:gingiva	False	years	y	27
SRS064557	SRS064557.571894	TCAGTGTCGGAC	CCGTCAATTCMTTTRAGT	v35	stool_specimen_collection_kit	WUGSC	y	WUGSC	HMP_production_phase_4556	SRR046745	27	mimarks-survey	human	0	WUGSC	9606	n	human gut metagenome	0	3.9	-95.71	This HMP production phase represents pyrosequencing of 16S rRNA genes amplified from multiple body sites across hundreds of human subjects. There are two time points represented for a subset of these subjects. Using default protocol v4.2., data for the 16S window spanning V3-V5 was generated for all samples, with a second 16S window spanning V1-V3 generated for a majority of the samples. 16S rRNA…	UBERON:feces	pyrosequencing	HMP_v35	256.05	2010	Negative	2008-2010	1	0	ENVO:human-associated habitat	female	Titanium	GAZ:United States of America	HMP_production_phase_1	Gastrointestinal_tract	969:241682	241682	408170	0	None	ENVO:human-associated habitat	HMP_production_phase_1	UBERON:feces	False	years	y	19
SRS064809	SRS064809.574352	TCAGAACAACTC	CCGTCAATTCMTTTRAGT	v35	swab	WUGSC	y	WUGSC	HMP_production_phase_4591	SRR049516	28	mimarks-survey	human	0	WUGSC	9606	n	human oral metagenome	0	3.9	-95.71	This HMP production phase represents pyrosequencing of 16S rRNA genes amplified from multiple body sites across hundreds of human subjects. There are two time points represented for a subset of these subjects. Using default protocol v4.2., data for the 16S window spanning V3-V5 was generated for all samples, with a second 16S window spanning V1-V3 generated for a majority of the samples. 16S rRNA…	UBERON:mouth	pyrosequencing	HMP_v35	256.05	2010	Negative	2008-2010	1	0	ENVO:human-associated habitat	female	Titanium	GAZ:United States of America	HMP_production_phase_1	Oral	969:241850	241850	447426	0	None	ENVO:human-associated habitat	HMP_production_phase_1	UBERON:buccal mucosa	False	years	y	27
SRS065179	SRS065179.575811	TCAGAACACAAC	CCGTCAATTCMTTTRAGT	v35	swab	WUGSC	y	WUGSC	HMP_production_phase_4643	SRR046832	27	mimarks-survey	human	0	WUGSC	9606	n	human nose metagenome	0	3.9	-95.71	This HMP production phase represents pyrosequencing of 16S rRNA genes amplified from multiple body sites across hundreds of human subjects. There are two time points represented for a subset of these subjects. Using default protocol v4.2., data for the 16S window spanning V3-V5 was generated for all samples, with a second 16S window spanning V1-V3 generated for a majority of the samples. 16S rRNA…	UBERON:nostril	pyrosequencing	HMP_v35	256.05	2010	Negative	2008-2010	1	0	ENVO:human-associated habitat	female	Titanium	GAZ:United States of America	HMP_production_phase_1	Airways	969:241682	241682	646099	0	None	ENVO:human-associated habitat	HMP_production_phase_1	UBERON:nostril	False	years	y	19
SRS065278	SRS065278.570379	TCAGCGTCGTC	CCGTCAATTCMTTTRAGT	v35	swab	WUGSC	y	WUGSC	HMP_production_phase_4658	SRR046752	28	mimarks-survey	human	0	WUGSC	9606	n	human oral metagenome	0	3.9	-95.71	This HMP production phase represents pyrosequencing of 16S rRNA genes amplified from multiple body sites across hundreds of human subjects. There are two time points represented for a subset of these subjects. Using default protocol v4.2., data for the 16S window spanning V3-V5 was generated for all samples, with a second 16S window spanning V1-V3 generated for a majority of the samples. 16S rRNA…	UBERON:tongue	pyrosequencing	HMP_v35	256.05	2010	Negative	2008-2010	1	0	ENVO:human-associated habitat	female	Titanium	GAZ:United States of America	HMP_production_phase_1	Oral	969:241850	241850	447426	0	None	ENVO:human-associated habitat	HMP_production_phase_1	UBERON:mucosa of tongue	False	years	y	27
SRS065310	SRS065310.573919	TCAGACTAATTC	CCGTCAATTCMTTTRAGT	v35	curette	WUGSC	y	WUGSC	HMP_production_phase_4662	SRR046814	27	mimarks-survey	human	0	WUGSC	9606	n	human oral metagenome	0	3.9	-95.71	This HMP production phase represents pyrosequencing of 16S rRNA genes amplified from multiple body sites across hundreds of human subjects. There are two time points represented for a subset of these subjects. Using default protocol v4.2., data for the 16S window spanning V3-V5 was generated for all samples, with a second 16S window spanning V1-V3 generated for a majority of the samples. 16S rRNA…	UBERON:mouth	pyrosequencing	HMP_v35	256.05	2010	Negative	2008-2010	1	0	ENVO:human-associated habitat	female	Titanium	GAZ:United States of America	HMP_production_phase_1	Oral	969:241682	241682	447426	0	None	ENVO:human-associated habitat	HMP_production_phase_1	UBERON:gingiva	False	years	y	19
SRS065347	SRS065347.572242	TCAGACGAAGTC	CCGTCAATTCMTTTRAGT	v35	swab	WUGSC	y	WUGSC	HMP_production_phase_4670	SRR046833	28	mimarks-survey	human	0	WUGSC	9606	n	human vagina metagenome	0	3.9	-95.71	This HMP production phase represents pyrosequencing of 16S rRNA genes amplified from multiple body sites across hundreds of human subjects. There are two time points represented for a subset of these subjects. Using default protocol v4.2., data for the 16S window spanning V3-V5 was generated for all samples, with a second 16S window spanning V1-V3 generated for a majority of the samples. 16S rRNA…	UBERON:vaginal fornix	pyrosequencing	HMP_v35	256.05	2010	Negative	2008-2010	1	0	ENVO:human-associated habitat	female	Titanium	GAZ:United States of America	HMP_production_phase_1	Urogenital_tract	969:241850	241850	646099	0	None	ENVO:human-associated habitat	HMP_production_phase_1	UBERON:vaginal fornix	False	years	y	27
[truncated: 28 more columns]
